# Supplementary material for: iNOS modulates inflammatory responses in an NO-independent manner through direct interaction with IRG1 in mitochondria
Source: Nat Metab. 2026 Apr 10;8(4):855–68. doi: 10.1038/s42255-026-01492-1 (PMC13121041; doi:10.1038/s42255-026-01492-1)
Supplement: Supplementary file 8 — Source data, unprocessed western blots. [file 42255_2026_1492_MOESM8_ESM.xlsx]

## Sheet: Fig 1a-b, Extended Fig 1a-b 
n = 6 mice per group
Nitrite
	WT						iNOS KO
Mouse Time	#1	#2	#3	#4	#5	#6	#1	#2	#3	#4	#5	#6
2:00:00	-1.35402	-1.29806	-1.47308	-1.52953	-0.13469	-0.13469	-1.24211	-1.35402	-1.52953	-1.47308	-0.33999	-1.2529
6:00:00	1.94739	2.73078	4.51086	1.29308	3.25278	2.94483	-1.01828	-1.1302	-1.19082	-1.24727	-0.08336	-0.97586
10:00:00	12.1874	16.8317	16.4223	14.6158	13.0559	13.9797	-1.01828	-1.01828	-1.19082	-1.24727	0.327239	-0.80964
14:00:00	53.7069	54.3784	63.8986	51.8178	57.5035	56.7337	-0.7385	-1.07424	2.19632	-0.90856	0.686516	-0.31097
18:00:00	72.3963	83.9792	80.552	84.5601	79.3681	75.6727	-0.51468	-0.62659	2.47858	-0.28758	0.224589	-0.42179
24:00:00	111.677	110.055	101.101	112.391	91.6861	86.3483	-0.68255	-0.79446	1.91406	1.46244	0.327239	-0.5326
30:00:00	117.329	133.388	103.585	111.601	123.764	112.883	-0.2349	-0.68255	0.446296	-0.00532	2.0723	0.686363
Intracellular Itaconate
	WT						iNOS KO
Mouse Time	#1	#2	#3	#4	#5	#6	#1	#2	#3	#4	#5	#6
2:00:00	8.97879	11.1954	5.3274	6.69349	4.31426	4.71161	7.52752	13.9831	4.54074	4.3307	3.14856	2.69837
6:00:00	17.1284	15.7498	11.4302	16.5047	11.7009	9.53117	21.3624	17.3993	16.0303	17.8861	9.90855	12.0559
10:00:00	16.4731	17.5274	7.15332	15.3014	15.7081	10.1122	25.6621	29.8901	25.4913	22.8139	15.8709	16.8145
14:00:00	4.60346	5.3308	1.55961	2.17035	0.480331	0.908419	21.5309	18.6917	29.9713	45.2918	31.4581	24.527
18:00:00	2.00128	5.77809	1.40414	2.98454	2.91282	1.85683	41.7162	42.801	42.483	39.6771	46.465	38.933
24:00:00	0.872458	5.45416	1.66682	2.39125	2.66696	2.1259	44.6709	45.029	55.283	42.918	56.5705	49.3611
30:00:00	0.823094	4.24717	2.2315	2.12304	1.75201	1.3721	56.2377	64.289	56.7843	52.258	68.2506	33.7936
Extracellular itaconate
	WT						iNOS KO
Mouse Time	#1	#2	#3	#4	#5	#6	#1	#2	#3	#4	#5	#6
2:00:00	8.09846	4.12382	10.2027	12.5599	9.94655	12.4998	ND	7.43109	7.21613	ND	8.78525	10.6787
6:00:00	55.0284	63.6401	86.9809	125.582	56.2261	76.2909	103.961	98.4114	67.185	44.9288	38.9568	61.0836
10:00:00	96.8081	106.891	ND	262.236	87.34	115.26	125.357	113.09	114.004	104.861	131.774	93.1928
14:00:00	172.63	189.968	167.74	80.2621	174.03	144.278	336.805	360.362	362.58	514.937	372.893	253.896
18:00:00	127.35	118.894	168.67	445.578	123.233	141.14	332.839	393.995	425.898	342.634	446.957	262.254
24:00:00	198.512	ND	178.059	247.389	217.716	217.709	462.433	448.934	739.18	746.472	356.589	514.483
30:00:00	146.532	130.557	155.911	315.916	192.955	273.425	590.163	575.223	ND	699.776	569.173	508.349
ND => No Data: No peak determined
2-HydroxyEthidium / Superoxide Anion
	WT							iNOS KO
Mouse Time	#1	#2	#3	#4	#5	#6	#7	#1	#2	#3	#4
0:00:00	7.87	6.45	2.92	3.86	3.2	4.4	4.63	7.87	5.81	3.19	5.06
2:00:00	13.23	14.31	10.85	2.03	4.01	6.39	3.35	20.91	16.65	15.74	8.4
6:00:00	15.43	13.16	10.52	1.84	3.38	1.3	2.07	26.69	15.55	12.87	5.33
10:00:00	3.75	1.97	1.78	1.47	0.71	1.34	1.48	3.85	3.11	1.42	3.26
14:00:00	2.49	1.55	0.35	1.24	2.44	1.63	2.23	4.6	2.49	3.12	7.47
18:00:00	5.06	2.39	1.31	0.91	1.2	1.63	2.29	18.49	3.5	4.2	4.23
24:00:00	28.61	1.23	3.42	0.97	1.32	1.12	1.99	6.76	3.48	3.41	1.91
30:00:00	1.11	1.23	1.41	1.3	1.63	1.49	1.93	2.42	2.81	1.52	2.55
Ethidium
	WT						iNOS KO
Mouse Time	#1	#2	#3	#4	#5	#6	#1	#2	#3	#4
0:00:00	39.33	26.99	14.02	20.2	22.98	16.63	26.7	17.4	11.14	40.59
2:00:00	50.96	31.79	19.83	14.44	32.26	22.1	36.82	31.05	27.57	49.7
6:00:00	42.09	30.29	16.61	5.13	14.82	6.24	37.53	29.58	22.36	17.8
10:00:00	13.04	7.69	4.04	4.09	4.69	4.62	19.56	11.64	7.12	11.42
14:00:00	10.04	5.98	3.13	4.62	7.24	6.13	19.3	11.38	9.53	28.14
18:00:00	21.31	9.41	3.7	4.26	5.97	4.91	41.76	13.15	31.53	24.74
24:00:00	58.67	5.36	4.31	4.8	3.81	4.54	22.54	16.81	16.33	12.73
30:00:00	6.31	3.74	2.26	4.66	8.53	5.8	10.24	13.44	6.62	11.74
Extended Data Fig1b - Correlation: WT intracellular itaconate versus wt nitrite
	WT intr. itaconate						WT nitrite
Mouse Time	#1	#2	#3	#4	#5	#6	#1	#2	#3	#4	#5	#6
2:00:00	8.97879	11.1954	5.3274	6.69349	4.31426	4.71161	-1.35402	-1.29806	-1.47308	-1.52953	-0.13469	-0.13469
6:00:00	17.1284	15.7498	11.4302	16.5047	11.7009	9.53117	1.94739	2.73078	4.51086	1.29308	3.25278	2.94483
10:00:00	16.4731	17.5274	7.15332	15.3014	15.7081	10.1122	12.1874	16.8317	16.4223	14.6158	13.0559	13.9797
14:00:00	4.60346	5.3308	1.55961	2.17035	0.480331	0.908419	53.7069	54.3784	63.8986	51.8178	57.5035	56.7337
18:00:00	2.00128	5.77809	1.40414	2.98454	2.91282	1.85683	72.3963	83.9792	80.552	84.5601	79.3681	75.6727
24:00:00	0.872458	5.45416	1.66682	2.39125	2.66696	2.1259	111.677	110.055	101.101	112.391	91.6861	86.3483
30:00:00	0.823094	4.24717	2.2315	2.12304	1.75201	1.3721	117.329	133.388	103.585	111.601	123.764	112.883

## Sheet: Fig 1c, Extended Fig 1c
n = 3 mice per group
Gel 1				Gel 2				Gel 3						WT iNOS			iNOS KO
	IRG1/GAPDH	iNOS/GAPDH			IRG1/GAPDH	iNOS/GAPDH			IRG1/GAPDH	iNOS/GAPDH			Mouse Time	#1	#2	#3	#1	#2	#3
1	7.39726e-05	0.0972603		1	0.000518563	0.0952096		1	-7.16049e-06	47.2222			0	7.4e-05	0.000519	8.04e-05	3.06e-05	7.36e-05	-7.2e-06
2	0.0254705	8.58218		2	0.0376429	7.21429		2	0.00877863	63.9695			6	0.025471	0.037643	0.006524	0.018137	0.021053	0.008779
3	0.039	26.1		3	0.0352841	12.5		3	0.0146486	12.2703			18	0.039	0.035284	0.016383	0.027525	0.036433	0.014649
4	0.0411364	20.0758		4	0.0513018	14.6746		4	0.0122222	0.0603865			24	0.041136	0.051302	0.020773	0.03275	0.039296	0.012222
5	3.05512e-05	0.23937		5	7.36486e-05	0.185135		5	8.03571e-05	0.0916667
6	0.0181373	0.142157		6	0.0210526	0.0176974		6	0.00652439	0.406707
7	0.0275248	0.253465		7	0.0364327	0.0263743		7	0.016383	0.112234
8	0.03275	0.179167		8	0.0392965	0.173367		8	0.0207735	0.0468508
Unprocessed / Uncropped: Each gel was cut into two => Bottom part (IRG1 and GAPDH) analysed using Licor system; Top part (iNOS) analysed using ECL / Biorad
	Gel 1: mice #1 each genotype									Gel 2: mice #2 each genotype									Gel 3: mice #3 each genotype

## Sheet: Fig 1d
n = 5 independent experiments
Intracellular itaconate (each value is the mean of 2 technical replicates)
	CTRL	IRG1	iNOS	iNOS+IRG1	iNOS+1400	iNOS+1400+IRG1	iNOS+AG	iNOS+AG+IRG1	NOC18	NOC18+IRG1	SIN-1	SIN-1+IRG1
Exp 1	-2.23501	17.5514	-2.32669	1.96678	-2.38052	22.1443	-1.98091	46.1504	-2.15958	19.4027	-2.62056	12.3984
Exp 2	-4.99522	23.3985	-7.5086	-4.37962	-5.7572	8.23537	-4.70679	16.816	-5.13094	13.0724	-4.96861	25.1908
Exp 3	-4.70828	28.9638	-6.20318	-4.28726	-5.76316	14.9787	-6.85439	10.0478	-4.79242	16.948	-5.91762	31.3526
Exp 4	-1.3634	21.1495	-1.95937	0.281184	-1.27104	13.3024	-1.34328	18.6239	-1.51802	20.8581	-1.09538	29.8007
Exp 5	-1.51205	8.90064	-1.90364	0.720974	-1.33079	5.72474	-1.33388	9.35454	-1.40647	20.3117	-1.40374	19.5574
Nitrite (each value is the mean of 3 technical replicates)
	CTRL	IRG1	iNOS	iNOS+IRG1	iNOS+1400	iNOS+1400+IRG1	iNOS+AG	iNOS+AG+IRG1	NOC18	NOC18+IRG1	SIN-1	SIN-1+IRG1
Exp 1	-0.586617	-0.711641	20.1518	17.8544	11.1031	7.24302	0.663624	0.429204	33.8882	32.4346	22.9019	22.9937
Exp 2	-0.661367	-0.690378	25.1296	22.6636	12.3074	12.0003	1.11477	0.853763	32.758	30.977	24.022	23.807
Exp 3	-1.34887	-1.26844	36.949	35.1958	28.2735	24.3621	1.55343	0.495063	26.1107	32.2922	24.4848	23.7179
Exp 4	-0.475336	-0.55089	27.1623	29.8369	23.3544	21.8735	0.627751	0.567308	33.5844	27.5552	22.9917	21.7677
Exp 5	-6.35419	-6.52316	17.5974	13.2323	5.38925	-1.11611	-4.22798	-5.5375	21.9202	22.3708	17.02	16.7666

## Sheet: Fig 1e
n = 3 independent experiments
Unprocessed / Uncropped: Each gel was cut into two => Bottom part (IRG1 and GAPDH) and top part (iNOS) analysed using Licor system
			Gel 1										Gel 2									Gel 3

## Sheet: Fig 1f
n = 3 independent experiments
Nitrite (3 technical replicates by experiment)
	iNOS			ACOD1			ACOD1 + iNOS			ACOD1 + iNOS + AG
Exp #1	35.122	34.53	37.114	-0.616	-0.832	-0.616	30.278	28.986	29.848	-0.294	0.029	-0.24
Exp #2	35.719	37.102	36.687	-0.176	0.031	-0.315	36.272	35.581	37.794	0.031	0.446	0.238
Exp #3	42.452	32.652	15.52	-0.45	-0.958	-0.958	42.742	45.21	42.67	0.058	-0.232	-0.232
Itaconate (2 technical replicates by experiment)
	iNOS		ACOD1		ACOD1 + iNOS		ACOD1 + iNOS + AG
Exp #1	0	0	2.7391	2.29998	0.850856	0.573601	3.05069	2.73586
Exp #2	0	0	1.78103	1.64951	0.256857	0.453837	1.28331	1.5018
Exp #3	0	0	4.26651	4.35952	0.762776	0.681956	1.72692	2.71134
															l

## Sheet: Fig 1g-h
n = 3 to 4 biological samples
ACOD1
	CTRL	LPS	IFN	LPS/IFN
#1	1.18978	1.68289	15.5776	232.141
#2	0.800136	1.62994	12.1877	183.006
#3	1.05043	2.45197	19.6297	225.971
GCH1
	CTRL	LPS	IFN	LPS/IFN
#1	1.21667	2.00911	7.69811	15.0309
#2	1.21589	1.92624	6.9007	12.0216
#3	0.675978	1.40781	6.6626	9.99056
NOS2
	CTRL	LPS	IFN	LPS/IFN
#1	1.82061	0.653387	2.40107	9.48217
#2	0.485463	0.78946	4.54695	2.10733
#3	1.13143	1.2534	5.46664	8.62547
Intracellular itaconate by Mass Spec
	CTRL	LPS/IFN
#1	0	3.27
#2	0	18
#3	0	5.45
#4	0	11.2
