# Supplementary material for: iNOS modulates inflammatory responses in an NO-independent manner through direct interaction with IRG1 in mitochondria
Source: Nat Metab. 2026 Apr 10;8(4):855–68. doi: 10.1038/s42255-026-01492-1 (PMC13121041; doi:10.1038/s42255-026-01492-1)
Supplement: Supplementary file 9 — Source data. [file 42255_2026_1492_MOESM9_ESM.xlsx]

## Sheet: Fig 2a
n = 4 technical replicates
	Conditions	n =	Values
	control	1	22.5437
		2	11.8671
		3	4.39343
		4	20.8354
	IRG1	1	17.846
		2	24.4655
		3	6.31523
		4	7.16936
	iNOS	1	61.1931
		2	35.7827
		3	33.2203
		4	50.73
	IRG1 + iNOS	1	76.9945
		2	66.745
		3	40.694
		4	27.2414
	IRG1 + iNOS 1µg	1	46.4594
		2	12.7212
		3	32.3662
		4	31.5121
	IRG1 + NOC12	1	22.5437
		2	21.476
		3	7.59642
		4	21.476

## Sheet: Fig 2b
n = 2 to 5 independent experiments
	CTRL	No cis-aconitate	NOC18	NOC12	Nitrite	SIN1	GSNO	GSNO+GSH	H202	DTT	Citrulline (50 µM)	Citrulline (500 µM)	Arginine (50 µM)	Arginine (500 µM)
Exp #1	1	0	1.24834	1.16893	1.22007	0.718033	1.13107	0.725943	1.28162	1.03375	x	x	x	x
Exp #2	1	0	0.970591	1.27714	0.905475	0.892449	1.16992	0.206211	1.04875	0.88181	x	x	x	x
Exp #3	1	0	1.20173	x	1.1005	1.03683	1.08373	0.6357	1.15057	1.16867	x	x	x	x
Exp #4	1	0	1.35419	x	1.22362	1.00704	1.21501	0.637877	1.20537	1.23191	x	x	x	x
Exp #5	1	0	x	x	x	x	0.874908	0.760896	x	x	x	x	x	x
Exp #6	1	0	x	x	x	x	x	x	x	x	0.928171	0.968028	0.928715	1.06742
Exp #7	1	0	x	x	x	x	x	x	x	x	0.880472	1.01485	0.87558	0.855082
Exp #8	1	0	x	x	x	x	x	x	x	x	1.03014	0.955376	0.981826	0.903014
x = experiment not performed

## Sheet: Fig 2c
n = 4 independent experiments
Intracellular itaconate (each value is the mean of 2 technical replicates)								+ iNOS
	WT	C184A	C340A	C387A	C432A	C452A	ALA5	WT	C184A	C340A	C387A	C432A	C452A	ALA5
Exp #1	17.1863	16.4298	15.8744	16.9456	16.2381	18.7121	17.9427	0	0	0	0	0	0	0
Exp #2	10.7839	10.2944	9.9602	6.63664	8.64905	11.7602	15.3869	0	0	0	0	0	0	0
Exp #3	31.7218	25.685	28.5004	29.2604	29.3745	35.4109	26.4512	-0.913608	-3.08879	-2.71923	-4.15576	-2.5783	-1.7975	x
Exp #4	25.1625	17.8195	24.5259	24.4356	21.0262	30.511	33.1446	-4.37479	-5.91886	-6.01108	-5.94716	-7.63917	-8.27085	x
Nitrite (each value is the mean of 3 technical replicates)								+ iNOS
	WT	C184A	C340A	C387A	C432A	C452A	ALA5	WT	C184A	C340A	C387A	C432A	C452A	ALA5
Exp #1	0	0	0	0	0	0	0	48.3536	49.9173	48.7507	54.5837	47.9813	46.5168	55.8744
Exp #2	0	0	0	0	0	0	0	44.9534	47.6474	47.1036	55.6303	45.8184	47.9192	50.712
Exp #3	-0.462593	-0.514083	-0.61897	-0.603986	-0.648938	-0.499099	-0.522529	46.0559	46.7003	46.8501	46.3706	44.5426	48.0488	x
Exp #4	-0.417641	-0.738841	-0.678906	-0.738841	-0.678906	-0.708874	-0.312754	48.1986	47.2547	49.0078	46.7003	45.2019	27.2876	x
x = experiment not performed

## Sheet: Fig 2d
	Difference	LogP
Nos2	11.2608	8.62315
Slc2a1	5.44346	3.4948
Mtco2	4.77303	2.13446
Cox5a	2.45817	5.18679
Dbt	2.17975	3.27723
Oasl1	1.38656	2.12563
Idh1	1.29244	3.71419
Sgpl1	-0.438914	4.22867
Fcgr3	-0.77369	2.89989
Cfl1	-0.787636	4.28777
Pkm	-0.857111	3.14413
B2m	-0.870912	2.90343
Ywhah	-0.960833	2.49582
S100a10	-0.98075	3.77578
Aldoa	-1.09729	3.05195
Eif4a1;Eif4a2	-1.11111	2.79841
Il1a	-1.18425	2.44634
Hnrnpk	-1.33801	2.07165
Rab11a;Rab11b	-1.49829	2.18689
Tagln2	-1.58184	2.53499
Esd	-1.59623	3.27722
Eef1d	-1.66406	2.0332
Coro1a	-1.6882	2.60226
Snx9	-1.91929	1.87095
Hcls1	-1.9795	1.88088
Gpi	-2.05009	2.14674
Capg	-2.3225	2.01052
Ppia	-2.4188	2.76298
Cotl1	-2.48879	2.0378
Tln1	-2.49515	2.18608
Pgk1	-2.57673	3.28803
Sod1	-2.82475	2.01958
Eno1	-2.93655	3.06186
Cltc	-2.94838	4.2582
Msn	-3.16697	2.15786
Arhgdia	-3.29017	2.83872
Cstb	-3.33732	4.1675
Twf1	-3.44504	3.099
Dab2	-3.74884	2.52233
Trim30a	-3.82835	4.32221
Pgd	-4.05871	1.72766
Ckb	-4.25652	2.19056
Cndp2	-4.45968	2.71111
Blvrb	-4.59237	2.68972
Eif5a;Eif5a2	-4.66043	2.95651
Gclm	-4.8826	2.23287
Uqcr10	-5.24717	6.48774
Pgam1	-5.56202	2.67242
Akr1a1	-5.62449	2.99646
Gdi2	-6.26682	6.66413
Por	4.24585	1.61848
Actbl2	3.73303	0.578295
Try10	2.91341	0.485065
Myadm	2.79984	0.870475
Hist1h2af;Hist1h2ah;Hist3h2a;Hist1h2ak;H2afj;Hist1h2aa;H2afx	2.72712	1.58932
Myo1d	2.65787	0.906179
Endod1	2.6366	0.987586
Luc7l	2.18273	0.867184
Ssrp1	2.12906	0.1683
Tmem43	2.0916	0.981921
Rpl14	2.01483	0.555443
Oasl2	1.92376	0.764083
Farsa	1.9081	0.825908
Cox4i1	1.7031	1.58175
Rcn2	1.56765	1.37368
Myo5a	1.54658	0.549859
Stom	1.48555	1.83438
	1.44872	0.285728
Acot13	1.44519	0.327
Slc25a10	1.37587	0.626312
Rpl13a	1.27681	1.28861
Lrrfip2	1.25225	0.403425
Chchd3	1.20408	1.2918
Slc25a11	1.14295	1.5297
Immt	1.11938	1.73834
Hp1bp3	1.08377	0.421892
Rpl30	1.07672	0.715582
Hist1h1a	1.04676	1.50195
Gla	1.03068	1.10304
Rdh11	1.01142	0.386099
Hist1h1e	0.994049	0.883568
Srsf3	0.980286	0.909828
Slc25a1	0.970967	1.03601
Arglu1	0.942827	0.44865
Sdf2l1	0.933954	0.663776
Myh11	0.930058	0.169403
Chmp1a	0.901047	1.19522
Rps15	0.885098	0.794157
Scamp3	0.882934	0.207044
Tufm	0.874346	0.815879
Tnnc2	0.862387	0.193368
Slc25a13	0.837675	1.66645
Rpl32	0.811081	0.359683
Chmp4b	0.805883	1.87633
Sfxn3	0.800108	1.82555
H2afy	0.799642	0.351551
Slc25a12	0.796044	2.04718
Prpf38b	0.747971	0.571133
Dync2h1	0.727144	0.383083
Rps3	0.710083	2.10161
Rpl36	0.705185	0.655139
Rnps1	0.666714	1.30882
Hsd17b4	0.653991	0.900925
Pfkfb3	0.641468	1.20041
Hist1h1b	0.597371	0.726555
Rps18;Gm10260	0.585134	1.2
Hacd3	0.579214	1.07233
Rpl35a	0.573531	1.04297
Chmp3	0.567853	0.751671
Txn	0.5676	0.142079
U2af2	0.564242	0.308274
Rpl11	0.553951	1.60357
Slc2a6	0.545576	0.916852
Rps21	0.535345	0.372911
Prdx1	0.52176	1.64264
Rpl6	0.518785	1.32225
Rpl4	0.517313	0.94806
Rpl26	0.517054	1.77214
Tpm3-rs7;Tpm3	0.512254	0.207508
Tubb6	0.51157	0.479819
Rplp0	0.510829	0.949862
Rps20	0.510138	0.85801
Slc25a4	0.506538	0.373405
Coro2a	0.495853	0.242887
Rpl28	0.494454	0.340579
Rpl21	0.487486	0.895466
Rpl18	0.485882	1.03846
Rpl35	0.480918	1.6585
Krt76	0.469491	0.13554
Srsf5	0.468903	0.0985856
Hsd17b11	0.465037	1.00777
Hist1h1d;Hist1h1c	0.46359	0.873361
Srsf1	0.460076	0.628684
Ddost	0.455845	0.396135
Rps8	0.439579	1.25287
Rps24	0.437675	1.12115
H2afv;H2afz	0.431999	0.298818
Rps11	0.431577	1.49462
Chmp2a	0.426839	0.759461
Vdac2	0.424343	0.829733
Hnrnpc	0.420197	0.0801253
Rpl8	0.417555	0.954249
Gng2	0.399962	0.459109
Rpl12	0.397736	0.71562
Hist1h4a	0.395034	0.454493
Rrbp1	0.391481	0.908248
Rpl7	0.377608	0.744764
Tecr	0.377359	1.05454
Scp2	0.368919	0.99532
Sfxn1	0.368158	1.0633
Rpl5	0.360998	0.698379
Hist2h2aa1;Hist2h2ac	0.358664	0.436797
Rab35	0.354808	1.03192
Rpl15	0.354752	1.47294
Myo1c	0.354264	0.221026
Fau	0.348591	1.49234
Echs1	0.345313	0.261725
Picalm	0.345067	0.292831
Prdx4	0.341995	1.19603
Slc25a24	0.341902	0.0722262
Gpnmb	0.339829	0.923994
Trim21	0.33826	0.227824
Rpl31	0.33433	0.702462
Hist1h2bc;Hist1h2bh;Hist1h2bf;Hist1h2bm;Hist1h2bb;Hist2h2bb;Hist1h2bp;Hist1h2bk;Hist1h2br;Hist3h2ba;Hist1h2ba;Hist3h2bb	0.327015	0.445132
Slc25a5	0.317054	0.844816
Snrpd3	0.316081	0.654221
Rps26	0.311011	1.65304
Rpl3	0.309423	0.442195
Rps13	0.30884	1.08828
Pdcd6ip	0.307906	0.424547
Hnrnpf	0.307734	0.262315
Rpl13	0.301136	0.414349
Rpl27	0.30102	0.74018
Rpl29;Gm3550	0.29634	0.695391
Myl12b;Myl9	0.293083	0.16797
Slc31a1	0.292968	0.331262
Glmp	0.291646	0.291227
Rpl7a	0.284525	0.703085
Hist1h3a;H3f3a;H3f3c;Hist1h3b	0.281527	0.348448
Rps19	0.277823	0.607599
Rpl36a	0.273793	0.0987282
Rps9	0.264324	0.527234
Srsf2	0.257048	0.198231
Gnb2l1	0.240409	0.150333
Rplp2	0.239517	0.489936
Dmpk	0.237414	0.46401
Cyc1	0.236504	0.43081
Ppie	0.235931	0.251138
Rpl10a	0.233125	0.862917
Mpeg1	0.23307	0.269919
Ybx1	0.230748	0.228975
Rps10	0.225693	0.624059
Rpl34	0.215707	0.487924
Rps29	0.208243	0.371841
FAM120A	0.206175	0.111639
Ppp1r9b	0.202252	0.246907
Tmx3	0.194342	0.262623
Rpl17	0.191296	0.506616
Myo5a	0.187414	0.155212
Vps4b	0.184675	0.351653
Rps17	0.179379	0.60171
Sod2	0.177282	0.152587
Tubb4b;Tubb4a	0.176723	0.174039
Myl6	0.173811	0.0895341
Ran;1700009N14Rik	0.16712	0.04068
Rbm39	0.166566	0.251022
Rps4x;Gm15013	0.164879	0.563657
Rps3a	0.159186	0.469934
Rps16	0.155374	0.43953
Tmod3	0.153081	0.0596717
Rpl23	0.152804	0.329196
Rpl9	0.146187	1.29134
Specc1	0.145943	0.291033
2210010C04Rik	0.144914	0.184689
Lgals3	0.141979	0.75043
Ruvbl1	0.141933	0.288278
Rps2	0.140295	0.427839
Myo1f	0.138465	0.122497
Rps6	0.138083	0.0952765
Rpl27a	0.136659	0.382368
Slc16a3	0.135208	0.105831
Mprip	0.126028	0.065659
Vta1	0.121199	0.183438
Rps28	0.120804	0.402891
Rab18	0.11039	0.232148
Tpm1	0.103967	0.0360954
Myh9	0.100997	0.0484073
Rplp1	0.0911245	0.117997
Rps27	0.0901265	0.217125
Lrrfip1	0.0821276	0.0438565
Atp2a2	0.0805626	0.0841115
Map7d1	0.0799067	0.01672
Myh14	0.0787373	0.0410673
Pfkl	0.0753903	0.146632
Gnai2	0.0745234	0.405039
Atp5i	0.0713572	0.137196
Ccdc137	0.0667009	0.0520729
Abcd3	0.0614886	0.0583418
Rpl10;Rpl10l	0.0601673	0.151912
Rab5c;Rab5a;Rab5b	0.0592775	0.112819
Rpl19	0.0590124	0.135962
Rps14	0.0420151	0.114189
Hspe1;Cpn10-rs1	0.0417795	0.0356679
Rpsa	0.0386753	0.0836894
Ruvbl2	0.0374417	0.0455124
Srsf7	0.0322633	0.0187995
Rpl24	0.0294704	0.0913566
Rpl18a	0.0253596	0.058633
Cyb5r3	0.0239937	0.00434452
Dnaja1	0.0143743	0.0133496
Slc25a3	0.0104561	0.032105
C1qc	0.00945806	0.00565518
Cope	0.00462484	0.00515607
Chtop	0.00403571	0.000671117
Slco5a1	0	0
Dnah3	0	0
Kif23	0	0
Eppk1	0	0
Pcbp2;Pcbp3	0	0
Krt28	0	0
Cfap221	0	0
Dzank1	0	0
Sqstm1	0	0
Tpr	0	0
Limk2	0	0
Myo1f	0	0
Naca	0	0
Hmmr	0	0
Gtf3c3	0	0
Snx33	0	0
Csnk2a1	0	0
Mutyh	0	0
Tomm70a	0	0
Cyp4v2	0	0
Stk32b	0	0
Adnp	0	0
Ssr1	-0.00316572	0.0017259
Srrm2	-0.00715017	0.0127297
Uqcrq	-0.00827646	0.0152855
Rpl23a	-0.00853205	0.0188172
Tcof1	-0.0120745	0.0211068
Rpl37a	-0.0168195	0.0076683
Rps25	-0.0175095	0.0160268
Npm1	-0.0264807	0.0288727
Rps23	-0.0264869	0.0445859
Cat	-0.0383234	0.0442148
Vim	-0.0428143	0.041111
Tap2	-0.0463738	0.08294
	-0.0489912	0.0220168
Rps15a	-0.0523143	0.0664875
Hnrnpu	-0.0543756	0.142502
Tubb2a;Tubb2b	-0.0557995	0.06454
Dnajb11	-0.0558791	0.0542531
Mif	-0.0591981	0.00980925
Rpn1	-0.0602803	0.0642377
Gbp5	-0.0638103	0.153375
Iqgap1	-0.0672193	0.0427201
Slfn5	-0.0734081	0.066708
Rps7	-0.085773	0.165882
Lamtor1	-0.0875607	0.220079
Sh3bgrl	-0.087719	0.0400686
Myo1g	-0.0917196	0.0489475
Slc25a22	-0.101482	0.14381
Prdx2	-0.106823	0.127017
Uqcrc2	-0.107284	0.202307
Got2	-0.108376	0.116661
Rps27a;Ubc;Ubb;Uba52;Gm8797;Kxd1	-0.112084	0.215296
Myo1e	-0.114237	0.0721499
Rps27l	-0.115485	0.274512
Dnajb6;Dnajb7	-0.115937	0.34102
Atp5a1	-0.117573	0.348529
Cad	-0.12079	0.0369181
Luc7l2	-0.123531	0.0978799
Tpp1	-0.124537	0.0673847
Atp5h	-0.125641	0.194889
Fcer1g	-0.126849	0.331317
Lima1	-0.12908	0.0677241
S100a4	-0.131701	0.0807637
Gnb1;Gnb2	-0.13382	0.222851
Sec61b;Gm10320	-0.138596	0.0745699
Flii	-0.139009	0.0632862
Atl3	-0.141135	0.038184
Atp1a1;Atp1a3;Atp1a2	-0.141514	0.175957
Rab8b	-0.142409	0.502602
Gng12	-0.147179	0.123287
Gapdh;Gm3839	-0.147951	0.399695
Ppib	-0.148005	0.317607
Dnaja2	-0.15134	0.0875704
Isg20	-0.156043	0.186569
Oas1a;Oas1g	-0.158671	0.201743
Atp5c1	-0.158983	0.114973
Actb;Actg1	-0.159527	0.124837
Cox6b1	-0.161106	0.191278
Tubb5	-0.161284	0.626531
Timm50	-0.165684	0.246283
Hnrnpd	-0.166131	0.0281636
Nmes1;AA467197	-0.166572	0.173413
Tcp1	-0.169667	0.0857454
Hnrnpm	-0.169805	0.283256
Tap1	-0.174851	0.0262869
Tpm3	-0.178431	0.0755119
Ctsb	-0.181684	0.339322
Rac2;Rac1;Rac3	-0.182488	0.780836
C1qa	-0.185524	0.0774291
Raly	-0.187044	0.049982
Rps5	-0.190367	0.187766
Ptk2b	-0.193135	0.041686
Ripk3	-0.19785	0.144095
Vdac1	-0.198504	0.755343
Ddx46	-0.200336	0.106777
Hadhb	-0.203431	0.162325
Tuba1b;Tuba1c	-0.207433	0.411103
Rhog	-0.209666	0.100367
Actn1	-0.210802	0.15214
Myo18a	-0.223988	0.306609
H1f0	-0.226871	0.0653802
Ppp1ca	-0.235099	0.321208
Lmnb1	-0.237789	0.373175
Dync1h1	-0.238774	0.843421
Mri1	-0.240355	0.203343
Gsn	-0.246231	0.112263
Rpn2	-0.248913	0.29906
Aif1	-0.250568	0.165503
Hnrnpa2b1	-0.267237	0.319227
Atp5o	-0.269825	0.327721
Hnrnpa3	-0.270909	0.489777
Arl8b	-0.274581	0.429698
Ifit1	-0.280603	0.374398
Hnrnph1	-0.282554	1.0451
	-0.282695	0.124724
Rpl38	-0.282823	0.443564
Stat1	-0.284503	0.884695
Ddx3x;D1Pas1	-0.290909	0.703243
Fbl;Fbll1	-0.29107	0.43079
Sqrdl	-0.299247	0.410682
Tmpo	-0.303325	1.69893
Rab39a;Rab6b;Rab6a	-0.312935	0.642363
Actc1;Acta2;Actg2	-0.315191	0.198357
Mdh2	-0.329844	0.73945
Ppp1cc	-0.33801	0.18028
Aldh2	-0.338277	1.00685
Ass1	-0.343854	0.239612
Pfkp	-0.344629	1.1143
Sltm	-0.351113	0.211431
Dusp3	-0.358818	0.769907
Iigp1;Gm4951	-0.364156	0.0908326
Glipr2	-0.370532	0.478032
Nono	-0.375328	0.934647
Rab7a	-0.37707	0.339708
Hnrnpa0	-0.379049	0.51085
Hsp90ab1	-0.379831	1.09105
U2af1	-0.380982	0.0649193
Nampt	-0.384858	0.39573
Zranb2	-0.400408	0.0906832
Ncl	-0.401174	0.370401
Gbp2	-0.401853	1.26814
Tpm4	-0.402853	0.185851
Hspd1	-0.40902	0.463488
Hspa9	-0.418958	0.749083
Alyref	-0.42839	0.625917
Hadha	-0.448828	1.00416
Ifi205a	-0.458533	0.59354
Fus	-0.459816	0.38927
Hnrnpa1	-0.46727	0.374632
Pabpc1	-0.468733	0.8175
Aldh16a1	-0.475419	0.151737
Slc3a2	-0.475664	0.561126
Sdha	-0.47779	0.361352
Actn4	-0.481549	0.380425
Hspa5	-0.48497	1.45119
Dnm2;Dnm3	-0.489857	0.433015
Anpep	-0.489988	0.127762
Ptbp1	-0.494299	1.23311
Pdia3	-0.49698	0.41066
Syk	-0.502963	1.15256
Hsd17b12	-0.506884	0.659324
Sfn	-0.516098	1.77222
Atp5b	-0.527499	2.06268
Rpl22	-0.52812	0.103541
Actr3	-0.528828	0.341888
Lrrc59	-0.530993	0.730161
Dock7	-0.533297	0.174337
Lbr	-0.534698	0.375929
Prpf40a	-0.539273	0.118166
Rbm25	-0.541161	0.100226
Tuba4a;Tuba8	-0.547132	0.329898
H2-K1;H2-D1	-0.556963	2.1457
Copa	-0.560442	0.536881
Itgb2	-0.563088	0.5341
Fcgr4	-0.56706	0.764304
Ddx5	-0.575097	1.68272
Lsp1	-0.579256	0.344971
Myo1b	-0.593743	0.123302
Svil	-0.594832	0.295714
Tuba1a;Tuba3a	-0.594905	1.20602
Tkt	-0.599166	0.796424
Idh2	-0.601377	0.623694
Plec	-0.602185	1.14514
Lyz2;Lyz1	-0.608922	0.269097
Lmna	-0.612443	0.822864
Pyhin1;BC094916	-0.615136	0.802741
Nme2;Nme1;Gm20390	-0.628805	0.241501
Rab8a;Rab13	-0.629273	0.569793
Ehd1	-0.62929	1.48029
Samhd1	-0.631928	1.7606
Aifm1	-0.635777	0.212486
Hnrnph2	-0.646933	0.963516
Ctsz	-0.658482	1.26725
Lrch1	-0.663807	0.108409
Usmg5	-0.676292	0.696176
Gpr84	-0.68392	0.595878
Qil1	-0.69083	0.150662
Hsp90b1	-0.693259	1.4399
Hk3	-0.694973	0.437481
Fcgr1	-0.701576	2.28905
Atp6v1h	-0.710763	1.18555
Dek	-0.711421	0.44865
Arpc3	-0.711719	0.533013
Prpf4	-0.718421	0.377146
Arpc5	-0.718925	0.463499
Snd1	-0.727112	0.534741
Cct8	-0.730391	0.678251
Specc1l	-0.735022	0.479025
Hspa8	-0.743261	2.0661
Ssr4	-0.752994	0.769345
Eef1a1	-0.753448	1.50958
Sipa1l3	-0.763642	0.170858
Luc7l3	-0.764792	0.22721
Flna	-0.773929	0.728423
Gnai3	-0.782917	0.259705
Isg15	-0.783741	1.01269
Cycs	-0.784608	0.624698
Srrm1	-0.792328	0.23609
Acp1	-0.792855	1.1083
Ncf1	-0.793158	1.96054
Tapbp	-0.80347	1.70162
Ptpn6	-0.811144	2.31866
Prpf3	-0.811874	0.334465
Rbm14	-0.812237	1.07548
Ahnak	-0.828668	0.650677
H2-D1;H2-Q4;H2-L	-0.829114	2.23485
Rap1b;Rap1a	-0.849215	0.81173
Arpc4	-0.852023	0.65357
Coro1c	-0.866029	0.60048
Rab1A;Rab1;Rab1b	-0.873393	1.148
Plekhg3	-0.877255	0.214946
Pdia6	-0.884325	1.34884
Ehd4	-0.908852	0.558347
Themis2	-0.909934	1.65904
Lcp1	-0.91067	1.18856
Arpc1b	-0.920505	0.701964
Nap1l1	-0.921722	0.403902
Arl8a	-0.92472	0.482895
Lgals3bp	-0.940148	0.61277
Atp6v0a1	-0.940634	0.242724
Atpif1	-0.944061	0.546185
Ssb	-0.968713	0.354265
Dock8	-0.983535	0.355909
Pcbp1	-0.983998	1.43904
P4hb	-0.986911	0.937406
Acadm	-0.992195	0.389607
Anxa2	-1.02084	1.58168
Vcp	-1.02732	0.993184
Myo6	-1.0383	0.391994
Thrap3	-1.0492	0.44865
Oas3	-1.06356	1.30946
Rnh1	-1.06566	1.25724
Ostf1	-1.07427	1.66364
Il1b	-1.08312	1.86301
Scin	-1.08833	0.166506
Dpm1	-1.09836	0.311233
Myl3;Myl1	-1.10448	0.269384
Arpc2	-1.10653	0.722109
Capzb	-1.11212	0.927221
Nlrp3	-1.14056	1.13493
Tardbp	-1.15012	1.93253
Khdrbs1	-1.15288	1.26112
Ctsd	-1.15363	0.799349
Rbm3	-1.15452	1.1842
Arpc5l	-1.15715	0.548503
Capza2	-1.16737	0.879445
Hk2	-1.16887	0.3889
Fcgr2;Fcgr2b	-1.19154	1.28976
Gsn	-1.20794	0.218631
Eef1b;Eef1b2	-1.21895	0.668427
Suclg1	-1.24709	0.514357
Actr2	-1.27267	0.807591
Lrrfip1	-1.27498	0.312577
Cebpb	-1.27508	0.566233
Ndufa4	-1.29247	0.318107
Cd44	-1.29572	0.305398
Ppp1r18	-1.31964	1.06025
Uqcrfs1	-1.32228	0.584521
Dera	-1.36757	0.326151
Ppp1r12a	-1.37264	0.97549
Ppp2r2a;Ppp2r2d	-1.37914	0.60838
Prdx5	-1.38013	0.860819
Sfpq	-1.42171	0.470528
Rnf213	-1.43936	1.65657
Hsp90aa1	-1.44189	1.04211
Glud1	-1.4499	1.26419
Adcy9	-1.47101	0.267262
Ywhaq	-1.51227	0.56961
Cdc42	-1.51518	0.765658
Ywhag	-1.54105	1.21984
Cd40	-1.54484	0.319952
Ppp1cb	-1.54976	1.18671
Puf60	-1.55116	0.796124
C1qb	-1.55955	0.32052
Fbxw11	-1.56059	0.44865
Capza1	-1.57167	1.07149
Anxa1	-1.5996	1.83463
Lasp1	-1.6028	0.570885
Igtp	-1.60515	0.551409
Eef2	-1.65156	1.87231
Upp1	-1.68666	0.467475
Atp5j2	-1.70721	0.607283
Srsf11	-1.71196	0.575538
G6pdx;G6pd2	-1.72466	1.36787
Canx	-1.72484	0.629938
Prg2	-1.73496	0.618195
Zyx	-1.74307	0.692061
Snrnp27	-1.75312	0.613313
Vat1	-1.78726	0.672732
Ldha	-1.79044	1.75635
Sub1	-1.7989	0.857008
Calr	-1.8138	0.310903
Anxa5	-1.8369	1.75297
Banf1	-1.89681	0.657038
Snx2	-1.91674	1.10624
Ywhaz	-1.92376	0.746463
Anp32e	-1.9846	1.60515
Aco2	-1.99902	1.731
Pcmt1	-1.99968	1.02852
Gvin1	-2.01286	0.645892
Cap1	-2.031	1.17076
Rsrc2	-2.14983	0.529562
Ssfa2	-2.15448	0.711803
Cd14	-2.2828	1.2429
Hsd17b10	-2.34611	1.11138
Psme1	-2.38299	1.53064
Lrch4	-2.42091	0.687092
Cct4	-2.42319	1.59749
Rai14	-2.43486	0.830765
Ranbp17	-2.4879	0.430184
Rab10	-2.50131	0.872091
Ap2m1	-2.56239	0.788896
Lpl	-2.58207	1.37976
Cs	-2.64371	0.761231
Rhoa;Rhoc;Rhob;4930544G11Rik	-2.69513	1.16631
Pcna	-2.70451	0.674937
Fabp5	-2.71992	1.53894
Dpysl2	-2.76523	1.31111
Etfb	-2.85605	1.13838
Ywhab	-3.05405	1.60281
Lrrc25	-3.07008	1.44544
Anxa4	-3.07824	1.56775
Tpi1	-3.09686	1.28393
Pa2g4	-3.21979	1.72799
Ifitm3;Ifitm2	-3.36057	1.49866
Saa3	-3.43024	1.59982
Fkbp1a	-3.51367	1.452
Ptgs2	-3.56435	1.41208
Sh3bgrl3	-3.60427	1.23476
Emd	-3.62614	1.41207
Atp6v1a	-3.73503	1.65818
Sipa1	-3.77926	1.26098
Myl12a	-3.82485	0.946635
Etfa	-3.85043	1.60949
Wdr1	-3.87309	1.50662
Hmha1	-4.05451	1.57986
Eef1g	-4.10864	1.60876
Il1rn	-4.24164	1.60447
Pnp;Pnp2	-4.52607	1.52864
Prss1	-10.5801	1.29082
Irg1	-0.0344849	0.0584413

## Sheet: Fig 2f
n = 4 mice per group
iNOS levels
Conditions	Mouse	Values
iNOS KO M0	#1	0
	#2	0
	#3	0
	#4	0
iNOS KO M1	#1	0
	#2	0
	#3	0
	#4	0
IgG KO M1	#1	0
	#2	0
	#3	0
	#4	0
WT M0	#1	-3.45403
	#2	-7
	#3	-4.03536
	#4	-7
WT M1	#1	4.19022
	#2	4.81369
	#3	4.21059
	#4	3.82866
IgG WT M1	#1	0.374807

## Sheet: Fig 2g
n = 3 mice per group
iNOS/IRG1
	Mouse	Values
WT M1	#1	0.292053
	#2	0.280769
	#3	0.71519
WT M1 + AG	#1	0.331746
	#2	0.310884
	#3	0.600299
KO M1	#1	0.013735
	#2	0.0897
	#3	-0.06078
WT M1 - IgG	#1	0.023829
	#2	0.087207
	#3	0.058711

## Sheet: Fig 2h
n = 3 mice per group
iNOS/IRG1
	Mouse	Values
Gch1 WT	#1	7.30198
	#2	9.85052
	#3	13.7951
Gch1 KO	#1	13.3829
	#2	17.0157
	#3	14.5455
T2C - IgG	#1	2.5
