# Supplementary material for: iNOS modulates inflammatory responses in an NO-independent manner through direct interaction with IRG1 in mitochondria
Source: Nat Metab. 2026 Apr 10;8(4):855–68. doi: 10.1038/s42255-026-01492-1 (PMC13121041; doi:10.1038/s42255-026-01492-1)
Supplement: Supplementary file 10 — Source data, unprocessed western blots. [file 42255_2026_1492_MOESM10_ESM.xlsx]

## Sheet: Fig 3a
n = 4 mice per group
iNOS, IRG1, GAPDH and VDAC were analysed on the same gel cut into two.

## Sheet: Fig 3b, Ext. Data Fig 5b
n = 3 mice per group
WT #1	ROI 1		ROI 2		ROI 3		Average
	RelativeArea::Relative Area (%)!!R	Manders::Manders	RelativeArea::Relative Area (%)!!R	Manders::Manders	RelativeArea::Relative Area (%)!!R	Manders::Manders	RelativeArea::Relative Area (%)!!R	Manders::Manders
AF680-T1	32.3556	--	17.5822	--	17.24	--	22.3926
AF488-T2	17.4089	--	18.3644	--	23.64	--	19.8044
Colocalization	5.74667	0.86244	4.96444	0.90612	5.04889	0.88053		0.88303
Background	44.4889	--	59.0889	--	54.0711	--	52.5496
Global	100	0.52553	100	0.45209	100	0.44886		0.475493
WColocCoeff1::: W Coloc Coeff 1:AF680-T1	0.15486		0.21102		0.20279		0.189557
WColocCoeff2::: W Coloc Coeff 2AF488-T2	0.23157		0.21489		0.16757		0.204677
WT #2	ROI 1		ROI 2		ROI 3		Average
	RelativeArea::Relative Area (%)!!R	Manders::Manders	RelativeArea::Relative Area (%)!!R	Manders::Manders	RelativeArea::Relative Area (%)!!R	Manders::Manders	RelativeArea::Relative Area (%)!!R	Manders::Manders
AF680-T1	12.8098	--	15.3911	--	11.8444	--	13.3485
AF488-T2	41.7137	--	40.6889	--	41.68	--	41.3608
Colocalization	5.65101	0.93031	5.12889	0.92092	4.89333	0.95024		0.933823
Background	39.8255	--	38.7911	--	41.5822	--	40.0663
Global	100	0.44316	100	0.5174	100	0.48401		0.481523
WColocCoeff1::: W Coloc Coeff 1:AF680-T1	0.27125		0.23274		0.26348		0.255823
WColocCoeff2::: W Coloc Coeff 2AF488-T2	0.11087		0.10504		0.09175		0.102553
WT #3	ROI 1		ROI 2		ROI 3		Average
	RelativeArea::Relative Area (%)!!R	Manders::Manders	RelativeArea::Relative Area (%)!!R	Manders::Manders	RelativeArea::Relative Area (%)!!R	Manders::Manders	RelativeArea::Relative Area (%)!!R	Manders::Manders
AF680-T1	24.2578	--	8.92444	--	13.1275	--	15.4366
AF488-T2	25.2489	--	55.1911	--	40.9664	--	40.4688
Colocalization	20.9733	0.86673	16.8356	0.89063	31.5973	0.87877		0.87871
Background	29.52	--	19.0489	--	14.3087	--	20.9592
Global	100	0.60761	100	0.53027	100	0.63325		0.590377
WColocCoeff1::: W Coloc Coeff 1:AF680-T1	0.44116		0.64552		0.69764		0.594773
WColocCoeff2::: W Coloc Coeff 2AF488-T2	0.42504		0.21823		0.40813		0.350467

## Sheet: Fig 3g-i, Ext. Data Fig 6e-h
	*Only responses above 1 were plotted
	*Association was plotted between 0-120s
	*Dissociation was plotted between 125-720s
	Human IRG1 on iNOS Chip									Mouse IRG1 on iNOS Chip											Human IRG1					iNOS Chip					Mouse iNOS on IRG1 Chip					Human iNOS on IRG1 Chip
Time (s)	25nM		50nM		100nM		200nM			25nM		50nM			100nM			200nM			eNOS Chip		iNOS Chip			BSA		Mouse IRG1			10nM	20nM	40nM	80nM		10nM	20nM	40nM	80nM
0	-6.13623*	-6.85832*	-6.9651*	-8.11576*	-8.71172*	-9.29308*	-5.77077*	-12.4972*		-0.31182*	0.106613*	-5.12712*	-5.26096*	-5.68335*	-9.74744*	-15.5684*	-15.1603*	-18.4766*	-19.406*
1	-5.57272*	-6.35006*	-3.81883*	-5.70457*	-9.02926*	-6.78917*	-11.9802*	-8.98678*		-1.06587*	-0.65382*	-3.01862*	-4.48214*	-3.58611*	-14.2938*	-11.0697*	-13.6676*	-32.0075*	-32.4819*		-1.23936*	-1.41772*	-11.9802*	-8.98678*		-23.2772*	-25.7614*	-30.479*	-28.0316*		3.28903	5.39727	10.6451	16.1956		-11.9908	-16.3744	-12.7992	-16.1275
2	-2.13292*	-2.37474*	-1.53746*	-1.85607*	-3.51024*	-1.74878*	-5.46569*	-1.39195*		-0.75345*	-0.20511*	-0.906*	-1.43205*	-0.98216*	-7.00664*	-3.60705*	-4.91406*	-17.1323*	-17.0363*		-1.17815*	-1.0574*	-5.46569*	-1.39195*		-18.6232*	-24.9607*	-10.8569*	-10.1221*		4.26748	8.02382	19.2437	29.5914		-4.44862	-8.42487	-2.6134	-4.17812
3	-1.01015*	-1.22097*	-0.81063*	-0.64203*	-1.7709*	-0.00982*	-0.54834*	1.78341*		-0.37998*	0.153054*	-0.42666*	-0.51066*	-0.29602*	-2.02366*	-1.20789*	-1.56538*	-5.29322*	-5.28904*		-1.35996*	-0.93279*	-0.54834*	1.78341*		-2.55086*	-5.68975*	-3.87027*	-2.36262*		6.83339	13.2965	29.5778	44.2494		-1.23567	-1.91912	1.15089	1.9904
4	-0.59548*	-0.89653*	-0.36696*	-0.249*	-0.86247*	0.947307*	1.89027	4.08087		-0.4072*	-0.09056*	-0.13283*	-0.25265*	-0.10182*	-0.71124*	-0.67035*	-0.60308*	-1.83651*	-1.95165*		-1.21866*	-0.68981*	1.89027	4.08087		0.277569*	-0.6446*	-1.4668*	-0.19496*		10.4076	20.2517	40.4874	60.0366		-0.417696	0.20728	3.19003	4.78934
5	-0.53108*	-0.63673*	-0.10429*	0.314762*	-0.27919*	1.59277*	3.56778	5.88238		-0.12711*	0.00441933	0.067504	-0.22667*	-0.21721*	-0.23809*	-0.37259*	-0.13776*	-0.76492*	-0.88262*		-1.25253*	-0.61494*	3.56778	5.88238		1.0122*	0.751482*	-0.31796*	0.687028*		14.2427	27.4672	50.719	74.4415		0.107929	1.11296	4.50787	7.06057
6	-0.49542*	-0.47608*	0.177024	0.409093	0.156488	2.3115	4.89778	7.68791		-0.08285*	0.00872695	0.12564	-0.03002*	-0.09954*	0.027969	-0.23135*	-0.0894*	-0.14024*	-0.26515*		-1.24764*	-0.598*	4.89778	7.68791		1.21722	1.26226	0.368763	1.42089		18.1117	33.7245	60.2445	86.5375		0.550195	1.83901	5.58691	8.95303
7	-0.48439*	-0.46912*	0.532273	0.779445	0.496334	2.87795	6.24191	9.10218		-0.0999*	0.190961	0.137775	0.180939	-0.10788*	0.150445	0.092241	0.119857	0.362695	0.025842		-1.15437*	-0.49885*	6.24191	9.10218		1.28407	1.47637	1.09348	1.73472		21.558	39.6775	68.9844	97.3051		0.695976	2.47024	6.52494	10.5954
8	-0.31142*	-0.21403*	0.755704	1.35158	1.04159	3.4567	7.70951	10.8041		-0.265*	0.187229	0.288604	0.189728	0.072805	0.133764	0.185619	0.220634	0.62238	0.35645		-1.0917*	-0.40288*	7.70951	10.8041		1.46722	1.57996	1.61835	2.01303		25.0017	45.1776	77.2333	107.096		0.899141	3.08776	7.38834	12.136
9	-0.03827*	-0.38918*	1.04693	1.45493	1.5399	4.16192	8.71409	12.0659		-0.17058*	0.12331	0.290691	0.152679	0.00925374	0.479928	0.298373	0.383175	0.733376	0.542245		-1.05809*	-0.36968*	8.71409	12.0659		1.47015	1.68681	1.96609	2.29238		28.1148	50.5505	84.5624	115.934		1.17085	3.47102	8.26064	13.4741
10	-0.12574*	-0.30293*	1.56328	1.9803	2.34087	4.72854	9.95949	13.478		-0.20244*	0.046668	0.243613	0.166198	0.02276	0.620528	0.302334	0.598482	0.8488	0.658645		-0.99379*	-0.21223*	9.95949	13.478		1.54385	1.76344	2.47746	2.63922		31.3231	55.565	91.6069	124.109		1.3685	3.83839	9.22233	15.0077
11	0.162849	0.096087	1.71577	2.12786	2.77468	5.4965	11.2654	15.0645		-0.09654*	0.077756	0.407393	0.227422	0.032756	0.657826	0.377083	0.62015	1.27984	0.878926		-1.0202*	-0.29077*	11.2654	15.0645		1.60697	1.91686	2.9669	2.90122		34.3487	60.6489	98.6695	132.026		1.48781	4.27092	10.0609	16.4175
12	0.182529	0.097959	2.14191	2.65797	3.37152	6.1909	12.3363	16.368		-0.0384*	0.085133	0.438685	0.421836	0.146936	0.702744	0.525933	0.652151	1.45326	0.9973		-0.76051*	-0.42173*	12.3363	16.368		1.62917	1.82227	3.39985	3.13257		37.5032	65.5309	104.746	139.391		1.74459	4.74649	10.7762	17.7671
13	0.471798	0.239184	2.31171	3.05904	3.71623	6.88492	13.4415	17.4855		-0.05611*	0.135455	0.421631	0.348519	0.110975	0.885891	0.658809	0.744346	1.63525	1.25076		-0.97543*	-0.19829*	13.4415	17.4855		1.67148	1.92852	3.66274	3.44397		40.5488	69.9906	110.4	145.924		1.83413	5.36086	11.4415	19.0456
14	0.629661	0.498893	2.74862	3.30093	4.24657	7.62713	14.4105	18.5185		-0.0945*	0.309226	0.429353	0.36575	0.125529	0.8752	0.733661	0.945135	1.70601	1.41078		-0.95176*	-0.13958*	14.4105	18.5185		1.74709	1.91585	4.08306	3.71679		43.301	74.3609	115.861	152.13		1.94052	5.57338	12.0935	20.3267
15	0.888156	0.705431	3.12615	3.59134	4.88646	8.3091	15.593	19.7517		0.054481*	0.195562	0.35077	0.38982	0.055315	0.99038	0.606966	0.925816	1.93212	1.50018		-0.82676*	-0.12361*	15.593	19.7517		1.71741	1.9588	4.41899	3.89249		46.2061	78.7614	121.081	158.102		2.36099	5.91323	13.0176	21.4918
16	0.906142	0.789343	3.6531	3.93882	5.22696	8.86983	16.3232	20.9492		-0.02188*	0.083018	0.461092	0.431769	0.151319	0.928787	0.796076	0.93587	1.96956	1.61299		-0.72703*	-0.13411*	16.3232	20.9492		1.8317	1.97309	4.79125	3.6127		49.2262	83.0086	126.205	164.082		2.50477	6.31578	13.6218	22.5951
17	0.961962	1.08497	3.85405	4.37501	5.63001	9.4074	17.3386	22.0099		0.00171793	0.144091	0.590343	0.438857	0.362113	1.26674	0.995059	1.03875	2.16375	1.54586		-0.75295*	-0.16072*	17.3386	22.0099		1.80587	1.92869	5.04514	3.61011		51.8635	87.1629	131.33	169.55		2.46911	6.7228	14.2834	23.5824
18	1.09134	1.17391	4.14412	4.63438	6.15889	10.1188	18.4085	22.9961		0.014667	0.146112	0.702162	0.591694	0.34228	1.4035	1.12015	1.27576	2.27142	1.76996		-0.62181*	-0.21511*	18.4085	22.9961		1.83964	2.01183	5.26655	3.83871		54.5711	91.3432	135.995	174.915		2.8702	7.03912	14.8953	24.7525
19	1.42747	1.25457	4.20098	4.80264	6.63213	10.4172	19.1402	24.0963		0.070327	0.11308	0.588963	0.720422	0.471365	1.51553	1.1851	1.40968	2.36801	1.95267		-0.57551*	-0.0731*	19.1402	24.0963		1.79753	2.08787	5.59803	4.12637		57.2542	95.0067	140.703	179.808		2.82682	7.53356	15.4291	25.8
20	1.59707	1.40641	4.63984	5.23138	7.0662	11.1434	19.7954	24.9544		0.010468	0.356441	0.65074	0.707769	0.461151	1.54848	1.26729	1.38222	2.55587	2.23561		-0.51404*	0.09729*	19.7954	24.9544		1.87788	2.12741	5.99128	4.31709		59.822	98.9806	145.151	184.695		2.89297	7.63418	16.0825	26.6996
21	1.74644	1.46435	5.01323	5.49551	7.32922	11.8723	20.7097	25.9616		-0.12558	0.211494	0.739533	0.709858	0.402218	1.5751	1.23702	1.38133	2.58578	2.25811		-0.35743*	0.09942*	20.7097	25.9616		2.05054	2.19016	6.21247	4.45753		62.5188	102.633	149.472	189.188		3.12294	7.99445	16.7254	27.6654
22	1.84415	1.7619	5.28574	5.71244	7.60504	12.3215	21.4071	26.6921		-0.07483	0.167187	0.746305	0.6162	0.647832	1.47544	1.31898	1.40271	2.60703	2.23328		-0.40596*	0.034601*	21.4071	26.6921		2.10987	2.33844	6.34345	4.69464		65.1546	106.267	153.729	193.796		3.17803	8.28752	17.2433	28.5853
23	2.18853	1.80935	5.78066	6.22651	8.15249	12.832	22.2357	27.5182		-0.00944	0.185692	0.782164	0.661648	0.479216	1.66408	1.39801	1.53466	2.61266	2.27523		-0.24784*	0.045301*	22.2357	27.5182		1.98754	2.17118	6.51964	4.73503		67.6035	109.802	157.68	198.07		3.31492	8.69075	17.8336	29.5928
24	2.35548	1.94134	6.00553	6.54133	8.55865	13.2349	22.9504	28.326		0.044685	0.216025	0.781713	0.768873	0.572813	1.71887	1.5403	1.72791	2.86081	2.57614		-0.1991*	-0.02823*	22.9504	28.326		1.87957	2.15275	6.77659	4.97167		70.3367	113.415	161.746	202.379		3.53865	8.8554	18.5531	30.4757
25	2.33187	1.86825	6.254	6.72433	8.90158	13.6956	23.5896	29.1187		-0.00465	0.185485	0.897646	0.878067	0.69183	1.95527	1.63781	1.76502	2.93217	2.57463		-0.30034*	-0.02871*	23.5896	29.1187		2.00093	2.30203	7.05113	5.04915		72.6853	116.652	165.581	206.62		3.79395	9.39233	19.094	31.4033
26	2.63673	2.19273	6.60019	7.25393	9.2335	14.3399	23.8941	29.805		0.100285	0.292171	0.97931	0.937178	0.724554	2.0099	1.68101	1.81642	3.14304	2.77143		-0.17351*	0.303352*	23.8941	29.805		1.97793	2.25736	7.18241	5.2074		75.0698	120.031	169.317	210.681		3.85201	9.57975	19.65	32.4653
27	2.70306	2.37436	6.85954	7.44613	9.85263	14.9574	24.7207	30.5032		0.030749	0.318356	0.860776	0.952512	0.647712	1.97543	1.77593	1.73673	3.23828	3.04675		0.012817	0.399505	24.7207	30.5032		1.96368	2.16916	7.40391	5.45215		77.5345	123.474	173.097	214.594		3.94165	9.9613	20.1192	33.3323
28	2.90421	2.44049	7.30182	7.89393	9.99957	15.4516	25.6161	31.2284		-0.04425	0.153792	0.986245	0.87135	0.682678	2.15914	1.7593	1.92954	3.36415	3.25838		0.032202	0.145678	25.6161	31.2284		1.99976	2.19956	7.54969	5.5371		80.0107	126.526	176.591	218.215		4.1854	10.3036	20.7389	34.099
29	3.21637	2.6832	7.54762	8.14155	10.4513	15.8667	26.3651	32.0856		0.060731	0.270689	1.04497	0.984658	0.819768	2.25341	1.83877	2.08779	3.3684	3.33626		0.023328	0.344153	26.3651	32.0856		1.99455	2.29961	7.69479	5.68253		82.4216	129.896	180.227	221.983		4.28739	10.5687	21.2676	35.0823
30	3.60305	2.67144	7.68026	8.53847	10.7582	16.3329	26.9036	32.745		0.145524	0.347761	1.08069	1.03384	0.891929	2.33557	2.08686	2.09413	3.49353	3.40805		0.112952	0.32085	26.9036	32.745		2.08094	2.34074	7.8245	5.88926		84.74	132.849	183.84	225.643		4.42318	10.823	21.8249	35.911
31	3.53567	2.79341	7.90219	8.62413	11.0424	16.7154	27.3667	33.2911		0.00618005	0.225411	1.06496	1.10336	0.959492	2.46843	2.14513	2.11258	3.58126	3.56142		0.211096	0.423419	27.3667	33.2911		2.04936	2.42118	7.86121	5.9878		87.1283	136.223	187.263	229.288		4.58221	11.0877	22.384	36.8683
32	3.59299	3.00904	8.14858	8.75607	11.349	17.2016	28.066	34.027		0.040384	0.137423	1.20842	1.17837	0.926378	2.49223	2.18071	2.36352	3.80702	3.64497		0.103418	0.354046	28.066	34.027		2.07673	2.275	8.17747	5.98619		89.6441	139.189	190.75	232.91		4.66272	11.5897	22.9587	37.6705
33	3.80566	3.19094	8.30593	9.05808	11.6879	17.7725	28.5809	34.6731		-0.000214	0.170417	1.20691	1.26609	0.963879	2.60038	2.21072	2.40135	3.67982	3.74259		0.300977	0.389747	28.5809	34.6731		2.12815	2.35962	8.2116	6.23406		91.8601	142.22	193.972	236.182		4.87295	11.8133	23.5251	38.3007
34	4.00898	3.28645	8.85631	9.51706	12.1553	18.0211	29.3376	35.1342		-0.00767	0.196982	1.34838	1.09734	0.920158	2.52572	2.25549	2.39745	3.76882	3.91793		0.299121	0.513269	29.3376	35.1342		2.1806	2.40087	8.4633	6.27106		94.225	145.235	197.233	239.68		5.108	12.1599	24.1459	39.1788
35	4.09114	3.40741	8.78136	9.73427	12.4478	18.469	29.8478	35.7043		0.093064	0.139314	1.29268	1.06871	1.05694	2.60665	2.41577	2.45424	3.94527	3.91918		0.559912	0.560596	29.8478	35.7043		2.11763	2.42268	8.64919	6.46556		96.5805	148.256	200.494	243.02		5.08534	12.5002	24.7039	40.14
36	4.18269	3.2816	9.1807	9.75375	13.011	18.9828	30.2271	36.1172		0.06249	0.107642	1.46221	1.23578	1.11669	2.68266	2.42491	2.49297	3.76954	3.98738		0.514661	0.625372	30.2271	36.1172		2.162	2.44115	8.66917	6.57997		98.6352	151.064	203.641	246.191		5.38691	12.7974	25.2413	40.8635
37	4.24022	3.55017	9.34075	10.0799	13.3022	19.3322	30.8108	36.8668		0.085211	0.179821	1.41375	1.37459	1.15746	2.82746	2.49361	2.53978	4.08054	4.13294		0.531909	0.639764	30.8108	36.8668		2.17512	2.35748	9.13773	6.73125		100.815	153.936	206.824	249.386		5.49916	13.0082	25.6389	41.6818
38	4.44964	3.78855	9.79582	10.3867	13.7395	19.8572	31.3421	37.3292		0.19285	0.212098	1.48582	1.38837	1.2713	2.95791	2.55547	2.66351	4.20318	4.22122		0.697278	0.617956	31.3421	37.3292		2.11866	2.3291	9.05065	6.85768		103.005	156.914	209.956	252.643		5.54766	13.4874	26.3152	42.6111
39	4.68115	3.92908	10.0852	10.9097	14.1851	20.2574	31.9898	38.138		0.150637	0.094054	1.56719	1.44642	1.32087	3.03096	2.58242	2.72372	4.46196	4.23293		0.686121	0.796674	31.9898	38.138		2.2489	2.28199	9.19317	7.03501		105.235	159.739	213.227	255.845		5.72103	13.8067	26.7401	43.3866
40	4.99095	4.01634	10.3662	11.3793	14.4739	20.3577	32.6756	38.6136		0.224549	0.136318	1.56587	1.59783	1.43166	3.0391	2.72133	2.96303	4.52048	4.42838		0.953564	0.878851	32.6756	38.6136		2.16484	2.42845	9.48327	7.15847		107.38	162.455	216.098	258.589		5.797	13.959	27.435	44.2111
41	5.11007	4.15234	10.5697	11.5567	14.7162	20.8702	33.1484	39.1185		0.32961	0.193003	1.78861	1.59107	1.55173	3.25297	2.85006	3.03641	4.53984	4.37135		0.952454	1.03183	33.1484	39.1185		2.22101	2.3231	9.46301	7.16656		109.661	165.383	219.071	261.678		5.9372	14.1794	27.9227	44.944
42	5.17259	4.21234	10.7449	11.5365	15.0312	21.2872	33.4972	39.7166		0.340419	0.329234	1.87728	1.69376	1.49996	3.22841	2.89631	2.95275	4.69045	4.52336		1.12606	1.03938	33.4972	39.7166		2.13904	2.28994	9.59944	7.25976		111.941	168.147	222.178	264.66		6.08915	14.5182	28.3236	45.635
43	5.41783	4.19107	10.9723	11.9762	15.3678	21.5708	34.0623	40.2725		0.288106	0.339258	1.80503	1.69878	1.57925	3.22412	3.01328	3.0939	4.6348	4.72376		1.16519	1.09678	34.0623	40.2725		2.20787	2.30954	9.7224	7.3321		114.07	170.896	225.136	267.496		6.14149	14.7783	28.6571	46.2601
44	5.42225	4.30128	11.1885	12.334	15.8147	21.9282	34.3438	40.7129		0.41585	0.380246	1.75033	1.72561	1.50544	3.36596	3.17308	3.0944	4.78192	4.75836		1.10288	1.05489	34.3438	40.7129		2.20855	2.35406	9.79234	7.47974		116.112	173.422	227.919	270.211		6.31677	14.9798	29.3342	47.0419
45	5.60825	4.50249	11.685	12.6306	16.4076	22.3753	35.0247	41.2831		0.356	0.238285	1.95057	1.73336	1.5963	3.43233	3.22063	3.07855	4.95336	4.72142		1.36079	1.12476	35.0247	41.2831		2.3982	2.47491	9.82017	7.59731		118.117	176.066	230.745	273.153		6.37606	15.257	29.7996	47.7896
46	5.86387	4.72565	11.7107	12.613	16.7933	22.4421	35.2847	41.7249		0.472031	0.329935	1.97646	1.82015	1.67005	3.5954	3.24594	3.32294	5.18225	5.02726		1.36047	1.27106	35.2847	41.7249		2.24247	2.40537	10.0879	7.79986		120.229	178.715	233.69	275.859		6.60523	15.5897	30.3589	48.5515
47	5.84512	4.73369	11.9206	12.8238	17.3213	22.8425	35.7712	42.17		0.294864	0.261445	2.00683	1.91543	1.59957	3.73481	3.38558	3.23596	5.17225	5.22272		1.39678	1.24816	35.7712	42.17		2.12587	2.27725	10.0623	7.79901		122.514	181.317	236.511	278.919		6.59768	15.8178	30.8611	49.4536
48	6.21708	4.80091	12.1623	13.0385	17.76	23.2807	36.2473	42.7395		0.282337	0.392563	1.89002	1.87428	1.67084	3.74389	3.34077	3.35685	5.19872	5.31463		1.38301	1.2963	36.2473	42.7395		2.10699	2.28027	10.0918	7.86772		124.327	183.935	239.323	281.639		6.86059	16.0606	31.4486	50.1902
49	6.26121	4.94215	12.4323	13.1815	18.0747	23.5395	36.734	43.3344		0.413439	0.471365	2.19406	1.89155	1.8401	3.81662	3.47308	3.52627	5.41208	5.33911		1.63015	1.42778	36.734	43.3344		2.05642	2.43384	10.3981	8.09894		126.691	186.705	242.166	284.45		7.08468	16.4429	32.1401	50.9304
50	6.3492	5.11633	12.4751	13.4846	18.4473	23.8186	37.1226	43.5878		0.401822	0.602983	2.23866	1.99257	1.79392	3.91771	3.50802	3.49863	5.56102	5.53279		1.71543	1.38665	37.1226	43.5878		1.92123	2.40834	10.5417	8.18353		128.785	189.306	245.072	287.138		7.18935	16.8798	32.4675	51.7343
51	6.4218	5.39109	12.8561	13.7523	18.9479	24.129	37.819	44.1652		0.440065	0.369001	2.29216	2.06384	1.84669	3.93396	3.58921	3.62154	5.50988	5.65039		1.70741	1.5654	37.819	44.1652		2.07219	2.39308	10.6068	8.28465		131.026	191.879	247.878	289.993		7.29358	17.1208	33.0872	52.5538
52	6.76862	5.38272	13.2428	14.0159	19.7489	24.4019	38.4442	44.9137		0.42296	0.405068	2.2953	2.10192	1.83403	4.0649	3.55053	3.54279	5.65645	5.73858		1.86747	1.55468	38.4442	44.9137		2.16516	2.35683	10.6747	8.36132		132.815	194.337	250.539	292.516		7.44053	17.5591	33.6359	53.3297
53	6.85148	5.5793	13.2742	14.1386	20.0931	24.7239	38.777	45.4106		0.29095	0.457918	2.28539	2.12533	1.97705	4.12647	3.67369	3.71467	5.71647	5.78587		2.04147	1.45832	38.777	45.4106		2.13636	2.28049	10.5881	8.47711		135.067	197.052	253.448	295.272		7.6385	17.7402	34.204	54.2908
54	7.16409	5.58829	13.4821	14.4378	20.5396	24.9131	39.4723	45.8094		0.296651	0.317704	2.43937	2.18124	2.06905	4.36649	3.82087	3.8166	6.0348	6.00773		1.9448	1.53676	39.4723	45.8094		2.1927	2.33701	10.734	8.48434		137.184	199.617	256.189	297.976		7.74609	18.0254	35.0231	55.0791
55	7.14175	5.70652	13.8894	14.5904	21.0204	25.3474	39.9915	46.4307		0.502531	0.336385	2.47851	2.20965	2.13588	4.28795	3.92182	3.84459	6.00038	6.21044		2.05321	1.6972	39.9915	46.4307		2.2886	2.39319	10.9255	8.58734		139.354	202.262	258.952	300.706		7.77297	18.4277	35.5577	55.9492
56	7.52216	5.86788	14.0317	14.9199	21.445	25.7052	40.5269	46.9204		0.479538	0.441345	2.58845	2.42239	2.11057	4.30586	4.0292	3.92458	6.18763	6.28617		2.31134	1.85333	40.5269	46.9204		2.1937	2.37287	10.9491	8.57017		141.28	204.805	261.647	303.288		8.03139	18.7436	36.0823	56.7721
57	7.45652	6.00664	14.1251	15.1825	21.8645	26.0369	41.0117	47.654		0.41897	0.471317	2.73144	2.45134	2.23788	4.48525	4.24437	4.19841	6.38012	6.41418		2.25785	1.91033	41.0117	47.654		2.09326	2.33162	11.1845	8.71325		143.343	207.183	264.126	305.88		8.12967	18.8741	36.5679	57.6614
58	7.52749	6.0354	14.3604	15.5679	22.3093	26.3126	41.4555	48.1894		0.518611	0.507765	2.8379	2.60211	2.26292	4.61933	4.26204	4.4158	6.67337	6.72717		2.49446	2.01432	41.4555	48.1894		2.10036	2.1708	11.1596	8.74739		145.298	209.596	266.75	308.403		8.19713	19.243	37.2513	58.4105
59	7.81887	6.38378	14.6064	15.8054	22.8116	26.7813	41.9365	48.7121		0.440063	0.414001	2.80081	2.57864	2.4057	4.61771	4.20462	4.32672	6.61728	6.80093		2.44232	1.81366	41.9365	48.7121		2.08099	2.13339	11.3863	8.8405		147.35	212.294	269.583	311.013		8.44511	19.6599	37.7411	59.1941
60	8	6.35603	14.7727	15.8073	23.3104	27.0094	42.5016	49.2346		0.458491	0.540576	3.00787	2.64371	2.54202	4.83688	4.3057	4.46479	6.87881	6.94022		2.23525	1.91688	42.5016	49.2346		2.12611	2.34888	11.6082	9.0027		149.316	214.826	272.021	313.521		8.47093	19.9793	38.2332	60.092
61	8.14363	6.5338	15.0435	15.9893	23.5094	27.2107	42.9428	49.6264		0.568518	0.718238	2.85993	2.62508	2.47482	4.87743	4.39756	4.54563	7.04552	7.13058		2.37731	2.04461	42.9428	49.6264		2.07985	2.27843	11.5144	9.1613		151.522	217.05	274.544	315.936		8.54105	20.2644	38.7595	60.8301
62	8.14127	6.62189	15.2267	16.2958	23.8143	27.604	43.329	49.914		0.581177	0.521983	2.95973	2.75048	2.52488	4.82296	4.48578	4.48009	7.12936	7.20776		2.58346	2.05687	43.329	49.914		2.07562	2.30981	11.5125	9.28872		153.491	219.659	277.158	318.234		8.79703	20.4249	39.2992	61.5295
63	8.33044	6.66934	15.6313	16.4774	24.0948	27.7725	43.7885	50.4301		0.505958	0.687919	3.23395	2.78384	2.62575	4.89302	4.48052	4.65888	7.32771	7.37389		2.6167	2.12701	43.7885	50.4301		2.18325	2.2979	11.6541	9.22226		155.552	222.131	279.679	320.629		8.89365	20.6478	39.7638	62.214
64	8.55976	6.76111	15.6049	16.8398	24.6011	28.0821	44.2251	50.8039		0.63295	0.709185	3.1787	2.81714	2.56196	5.09015	4.57006	4.66604	7.39456	7.53058		2.73501	2.27009	44.2251	50.8039		2.11965	2.30627	11.7462	9.32586		157.27	224.515	282.118	322.987		9.13064	20.9656	40.3478	62.9505
65	8.39267	6.90931	15.9911	16.7586	25.0801	28.4442	44.7806	51.3205		0.570994	0.797891	3.13599	2.90315	2.56168	5.08683	4.55909	4.71946	7.52818	7.67179		2.79486	2.27686	44.7806	51.3205		2.07377	2.21248	11.7523	9.35155		159.339	226.784	284.372	325.259		9.00581	21.2177	40.6462	63.6616
66	8.48608	6.97907	16.1352	17.0531	25.1324	28.6643	45.0492	51.8955		0.591792	0.582398	3.0645	2.92858	2.62485	5.22218	4.67119	4.63718	7.70023	7.84641		2.87621	2.35342	45.0492	51.8955		2.1098	2.26732	11.9915	9.47985		161.251	229.052	286.714	327.452		9.34775	21.424	41.2963	64.42
67	8.62801	7.10762	16.2077	17.2642	25.4401	28.9864	45.6415	52.2779		0.734448	0.720484	3.27322	3.0392	2.81466	4.98929	4.65715	4.78886	7.69178	7.89457		2.85397	2.44044	45.6415	52.2779		2.07038	2.16207	12.0857	9.61775		163.076	231.291	288.97	329.465		9.55051	21.8512	41.7435	65.1902
68	8.81736	7.24305	16.5275	17.522	25.7634	29.1392	46.1359	52.6178		0.827808	0.821118	3.39641	3.15364	2.78404	5.40363	4.80081	4.90085	8.07993	8.03528		3.04977	2.59425	46.1359	52.6178		2.17672	2.19338	12.3007	9.65993		164.928	233.649	291.356	331.651		9.55416	22.0778	42.1848	65.7749
69	8.87174	7.34902	16.5496	17.6642	25.9809	29.5694	46.5786	53.1144		0.747245	0.741545	3.31347	3.16613	2.81726	5.36289	4.89204	5.06666	8.2507	8.23496		2.99366	2.56479	46.5786	53.1144		2.36412	2.29596	12.2321	9.77143		167.009	235.717	293.882	333.702		9.61801	22.2462	42.7797	66.5277
70	8.92055	7.35971	16.9002	17.7106	26.4048	29.7029	47.0182	53.5684		0.78009	0.759626	3.37639	3.14815	2.80136	5.23832	4.88731	5.10885	8.29902	8.27995		3.03163	2.67325	47.0182	53.5684		2.23896	2.33	12.2436	9.73948		168.849	237.962	296.048	336.029		9.70671	22.623	43.0836	67.0925
71	9.11256	7.39702	17.0971	17.908	26.7237	29.8198	47.4333	53.9769		0.81313	0.743537	3.55737	3.11789	2.93932	5.41548	4.94322	5.11138	8.38887	8.66334		3.14047	2.70216	47.4333	53.9769		2.22337	2.19566	12.3807	9.93376		170.616	240.271	298.28	338.048		9.94429	22.7592	43.498	67.686
72	9.35813	7.51486	17.208	18.0898	26.8188	30.1263	47.8095	54.5187		0.77092	0.798796	3.65354	3.19021	2.76456	5.50901	4.93896	5.17976	8.50874	8.74848		3.21458	2.70784	47.8095	54.5187		2.24438	2.27211	12.4416	9.95431		172.508	242.293	300.393	340.089		9.9119	23.0763	43.9815	68.3059
73	9.48588	7.59632	17.4967	18.1537	27.1492	30.4913	48.2178	55.0047		0.826799	0.765393	3.61059	3.0778	2.95075	5.30498	5.05387	5.15684	8.6801	8.93096		3.08505	3.05241	48.2178	55.0047		2.36661	2.31649	12.5049	9.9554		174.206	244.457	302.614	342.156		9.99513	23.4209	44.4587	68.9199
74	9.47408	7.73263	17.467	18.2441	27.4187	30.6806	48.7485	55.3818		0.809954	0.798612	3.62393	3.13546	2.98212	5.47372	5.17943	5.21711	8.66427	8.98135		3.40231	2.8491	48.7485	55.3818		2.2932	2.27293	12.4561	10.0555		176.132	246.54	304.708	344.238		10.1553	23.6526	44.7536	69.6411
75	9.5972	7.80893	17.6758	18.6067	27.5086	30.835	49.3187	55.8706		0.732019	0.916544	3.64858	3.23731	3.09252	5.57567	5.23829	5.36468	9.02407	9.13741		3.09988	2.83238	49.3187	55.8706		2.2951	2.25912	12.4898	10.0532		177.867	248.779	306.831	346.164		10.3364	23.863	45.0193	70.1626
76	9.72234	8.01779	17.9315	18.6483	27.9055	31.2217	49.7495	56.2673		0.889113	0.942694	3.51045	3.20115	3.06586	5.71808	5.16958	5.34329	9.24381	9.4849		3.16067	2.79762	49.7495	56.2673		2.32559	2.25747	12.7222	10.2202		179.617	250.743	308.735	348.175		10.3969	24.0193	45.5328	70.7328
77	9.96907	8.08214	17.9148	18.8151	28.0084	31.4112	50.3215	56.7239		0.810445	0.727545	3.52279	3.21324	3.02625	5.6636	5.36704	5.39538	9.41119	9.52554		3.25243	2.87234	50.3215	56.7239		2.38775	2.29621	12.8056	10.2512		181.172	252.772	310.617	349.815		10.5334	24.2837	45.8372	71.2013
78	10.0342	8.2827	18.0281	18.931	28.0801	31.5514	50.6258	57.0294		0.842247	0.836118	3.57261	3.34534	2.98005	5.61718	5.2313	5.36276	9.45189	9.68145		3.14067	2.9634	50.6258	57.0294		2.34597	2.27749	12.7419	10.3064		183.009	254.536	312.498	351.408		10.5307	24.4741	46.1255	71.6499
79	10.2032	8.27265	18.2231	19.2022	28.1989	31.589	50.9806	57.1239		0.894635	0.693308	3.59701	3.23771	2.92658	5.59639	5.29645	5.43973	9.52837	9.80147		3.27564	3.0907	50.9806	57.1239		2.2981	2.30352	12.8141	10.378		184.524	256.392	314.185	352.779		10.5081	24.6376	46.6375	72.0267
80	10.2259	8.34665	18.4307	19.3645	28.446	31.8674	51.5337	57.3608		0.887782	0.736682	3.50677	3.2757	2.85819	5.72583	5.17508	5.34959	9.61874	9.82449		3.34262	3.29658	51.5337	57.3608		2.19253	2.13437	12.8858	10.4455		186.199	258.276	315.782	354.3		10.7178	24.8096	46.7481	72.6602
81	10.4373	8.39101	18.583	19.3128	28.6513	32.03	51.9314	57.6378		0.792637	0.899496	3.55015	3.31053	3.07248	5.69693	5.23724	5.45808	9.72576	9.97		3.46239	3.0819	51.9314	57.6378		2.23694	2.22553	13.0711	10.4959		187.621	259.944	317.397	355.72		10.869	24.9061	47.0391	73.1654
82	10.5531	8.42843	18.8858	19.4579	28.6489	32.3304	52.3609	57.9902		0.99783	0.880262	3.63635	3.19626	2.98946	5.70043	5.2766	5.51208	9.78359	10.2858		3.21967	3.04648	52.3609	57.9902		2.29031	2.23021	13.0839	10.5564		189.236	261.768	318.889	357.083		10.8815	25.0219	47.3769	73.5211
83	10.5813	8.68666	18.8297	19.5158	28.8294	32.3882	52.4578	58.031		0.915278	0.980864	3.4741	3.22481	3.12789	5.62287	5.26398	5.54816	9.94294	10.3327		3.43347	3.08502	52.4578	58.031		2.17636	2.14047	13.1303	10.4326		190.67	263.461	320.36	358.197		10.9853	25.2684	47.6129	73.9252
84	10.4782	8.59369	18.7941	19.6162	28.6423	32.4413	52.6608	58.191		0.938396	1.01213	3.52195	3.20773	3.10745	5.61322	5.36076	5.47407	9.89306	10.3066		3.43817	3.20795	52.6608	58.191		2.12801	2.12871	13.1399	10.5262		192.28	265.013	321.841	359.479		10.929	25.4138	47.7778	74.4065
85	10.5871	8.7869	18.7549	19.6065	28.7019	32.4253	52.8826	58.1259		0.862363	1.04834	3.57364	3.26924	2.9357	5.71554	5.2484	5.48152	9.97234	10.4238		3.44558	3.25941	52.8826	58.1259		2.2307	2.28297	13.0299	10.5015		193.639	266.513	323.266	360.687		11.0644	25.6023	47.9232	74.5634
86	10.6739	8.59765	18.906	19.536	28.7391	32.3675	52.8828	58.1558		0.828228	0.843622	3.35538	3.26186	2.92511	5.67206	5.25719	5.31443	10.0386	10.4774		3.32874	3.28479	52.8828	58.1558		2.07371	2.23991	13.2165	10.6065		195.116	267.934	324.621	361.838		11.0966	25.6904	48.1429	74.9633
87	10.691	8.66881	18.7874	19.4693	28.631	32.2632	53.0441	58.1053		0.866542	0.91958	3.32302	3.21748	2.84278	5.64305	5.09557	5.32238	10.1711	10.5827		3.3835	3.19663	53.0441	58.1053		2.19831	2.1219	13.1116	10.7442		196.348	269.491	325.813	363.108		11.0867	25.8547	48.2346	75.3342
88	10.6355	8.64971	18.8506	19.5327	28.5018	32.3431	53.1824	58.068		0.781282	0.840295	3.34991	3.10551	2.98581	5.67219	5.16572	5.31996	10.0932	10.4226		3.54896	3.32029	53.1824	58.068		2.13383	2.28836	13.2428	10.63		197.823	270.888	327.186	364.192		11.1165	25.964	48.4423	75.6526
89	10.6263	8.59725	18.8818	19.3714	28.4209	32.2581	53.2868	57.9078		0.817626	0.862189	3.27884	3.12544	2.96728	5.63644	5.19268	5.36799	10.1391	10.5003		3.42562	3.15504	53.2868	57.9078		2.11158	2.18739	13.244	10.6599		198.982	272.295	328.507	365.183		11.1924	26.0274	48.7651	75.9883
90	10.6456	8.69571	18.9108	19.4826	28.4536	32.2627	53.3453	58.1572		0.900768	0.885989	3.2985	3.01664	3.01886	5.57785	5.18633	5.21102	10.2805	10.6857		3.38857	3.16783	53.3453	58.1572		2.17062	2.09198	13.3254	10.6701		200.186	273.74	329.831	366.169		11.2927	26.1258	48.9395	76.1897
91	10.6141	8.7228	19.0861	19.6732	28.4092	32.3644	53.4154	58.001		0.946747	0.778858	3.17558	3.02123	2.96116	5.52364	5.11749	5.26813	10.3126	10.5623		3.42659	3.26484	53.4154	58.001		2.1	2.07122	13.3138	10.6771		201.476	274.915	330.721	367.15		11.1717	26.2969	49.05	76.3661
92	10.7778	8.7709	18.9964	19.5863	28.5262	32.1303	53.3412	58.1383		0.969907	0.83756	3.22565	2.99864	2.91299	5.59817	5.23067	5.25319	10.4331	10.7857		3.48619	3.39089	53.3412	58.1383		2.08105	2.07108	13.4175	10.6993		202.499	276.208	331.946	368.116		11.2998	26.2094	49.1449	76.7183
93	10.6569	8.59279	18.8407	19.5578	28.464	32.1519	53.2508	57.863		0.900384	0.901922	3.2606	2.899	2.93746	5.4625	5.047	5.31337	10.3734	10.8945		3.63782	3.44766	53.2508	57.863		2.0703	2.18195	13.4561	10.6768		203.682	277.329	332.859	368.934		11.2812	26.458	49.3967	76.9072
94	10.7173	8.66234	18.939	19.3976	28.0879	31.9043	53.1978	57.6638		0.89895	0.989323	3.21275	2.92249	2.87633	5.48706	4.99585	5.31499	10.4763	10.9035		3.76519	3.51519	53.1978	57.6638		2.23953	2.14082	13.4641	10.6737		204.669	278.283	333.793	369.822		11.5025	26.5897	49.5325	77.1803
95	10.8097	8.81978	18.8902	19.2425	28.1402	31.8382	53.3599	57.6575		0.863794	0.81865	3.14593	2.89621	2.74191	5.33349	4.96939	5.22816	10.4944	10.789		3.51903	3.4681	53.3599	57.6575		2.14415	1.97817	13.4426	10.847		205.783	279.41	334.732	370.552		11.5462	26.5503	49.6873	77.4539
96	10.9093	8.67071	18.8443	19.2989	28.0517	31.9443	53.3144	57.5954		0.838937	0.833337	3.0478	2.89279	2.68993	5.33391	5.03426	5.17732	10.5151	10.9517		3.6398	3.52955	53.3144	57.5954		1.99601	2.00379	13.4405	10.7409		207.021	280.516	335.651	371.434		11.5795	26.7034	49.8281	77.6205
97	10.8225	8.68343	18.7511	19.3413	28.148	31.8117	53.3808	57.3898		0.758962	0.906615	3.05844	2.75348	2.76304	5.29062	5.03447	5.22605	10.4593	10.9088		3.59758	3.5411	53.3808	57.3898		2.1795	2.09122	13.4218	10.7658		207.88	281.56	336.562	372.104		11.4796	26.9511	49.9818	77.9122
98	10.7722	8.72299	18.6919	19.2292	27.9176	31.6971	53.2296	57.1815		0.668748	0.810715	3.04176	2.84047	2.76051	5.28996	5.03071	5.19066	10.6004	10.906		3.86699	3.6249	53.2296	57.1815		2.21162	2.05483	13.1986	10.7968		208.771	282.572	337.553	372.726		11.5653	27.0521	50.1266	78.1517
99	10.7065	8.73529	18.6726	19.146	27.6916	31.464	53.353	57.0601		0.731442	0.90948	3.04278	2.82768	2.72971	5.38566	4.74776	5.24175	10.6081	11.0964		3.81044	3.60261	53.353	57.0601		2.3501	2.17698	13.129	10.6939		209.827	283.627	338.438	373.642		11.6571	27.0768	50.3412	78.3729
100	10.777	8.50732	18.6507	19.0555	27.757	31.5473	53.2689	56.9822		0.762932	0.967345	3.0081	2.69921	2.70166	5.23063	4.85566	5.13126	10.7032	11.1226		3.91493	3.58015	53.2689	56.9822		2.3343	2.17766	13.2777	10.7969		210.749	284.616	339.206	374.337		11.7701	27.1379	50.338	78.4673
101	10.6958	8.60708	18.6475	18.9769	27.7436	31.3446	53.2491	56.672		0.726645	0.976708	2.95108	2.76768	2.6396	5.36664	4.87195	5.25854	10.6881	11.3356		3.92222	3.6946	53.2491	56.672		2.27074	2.17406	13.3542	10.8358		211.689	285.54	339.994	374.963		11.697	27.315	50.4591	78.8254
102	10.8232	8.66792	18.6832	19.0295	27.8582	31.2632	53.3598	56.708		0.611863	0.831612	2.85799	2.7019	2.64019	5.39361	4.799	5.04211	10.7791	11.1872		3.96135	3.66946	53.3598	56.708		2.27726	2.18445	13.373	10.7747		212.657	286.52	341.063	375.814		11.8009	27.4317	50.6585	79.064
103	10.9349	8.65218	18.5844	19.0033	27.634	31.4448	53.352	56.558		0.668801	0.815218	2.87297	2.67913	2.73647	5.40739	4.8514	5.08639	10.7062	11.2695		4.02461	3.78028	53.352	56.558		2.23033	2.15802	13.4308	10.6608		213.678	287.659	341.846	376.443		11.8822	27.5748	50.8207	79.2757
104	10.8934	8.57086	18.2122	18.7671	27.642	31.109	53.2781	56.626		0.766595	0.770741	2.89771	2.65979	2.52505	5.26823	4.84422	5.04979	10.9217	11.314		4.17404	3.73549	53.2781	56.626		2.35029	2.16581	13.4298	10.8216		214.552	288.489	342.852	377.146		11.8923	27.6089	51.0323	79.4797
105	10.6965	8.48477	18.2091	18.7947	27.5064	30.8929	53.1709	56.1747		0.733823	0.799729	2.90971	2.66035	2.63855	5.39107	4.90359	5.13981	10.9252	11.3739		4.17122	3.8614	53.1709	56.1747		2.34323	2.19903	13.5909	10.7604		215.481	289.341	343.556	377.8		11.7452	27.7461	51.1242	79.7325
106	10.797	8.69653	18.4574	18.6236	27.4006	30.9488	53.1064	56.0376		0.8974	0.808397	3.01676	2.66215	2.67648	5.29119	4.92705	5.13166	10.9728	11.4494		4.11355	3.91472	53.1064	56.0376		2.26959	2.17632	13.3491	10.6617		216.276	290.412	344.234	378.451		11.9353	27.7762	51.2443	79.8885
107	10.7807	8.44807	18.31	18.7581	27.1842	30.8964	52.8103	55.8342		0.71468	0.943449	2.79049	2.68794	2.71926	5.27379	4.8961	5.08369	10.8949	11.4564		4.04465	3.89653	52.8103	55.8342		2.4103	2.20838	13.3192	10.5819		217.124	291.167	345.016	379.12		11.8592	27.8584	51.1985	80.0828
108	10.746	8.45467	18.3985	18.4672	26.9388	30.7053	52.6067	55.9427		0.745269	0.986814	2.68911	2.67974	2.67575	5.23416	4.80795	5.0943	10.8599	11.5139		4.11643	3.99767	52.6067	55.9427		2.39889	1.967	13.3096	10.6288		218.182	292.08	345.797	379.775		11.8336	27.9045	51.3753	80.2975
109	10.5837	8.47821	18.2773	18.3998	27.2366	30.7387	52.9021	55.5181		0.759826	0.702067	2.77778	2.61792	2.58106	5.30264	4.79044	5.06927	10.9956	11.5189		4.11536	4.11978	52.9021	55.5181		2.23603	2.00378	13.3077	10.7066		218.985	292.885	346.375	380.211		11.9801	27.9896	51.5557	80.5895
110	10.7021	8.55848	18.2158	18.4796	27.0222	30.6407	52.716	55.3438		0.740227	0.686192	2.86207	2.65124	2.66516	5.1407	4.81341	4.98402	11.0152	11.7052		4.13387	3.98591	52.716	55.3438		2.36467	2.2678	13.3095	10.6367		219.902	293.573	347.251	380.952		12.1035	28.1274	51.7253	80.814
111	10.6432	8.51816	18.275	18.3687	26.9269	30.5147	52.671	55.1889		0.775846	0.74969	2.88286	2.60786	2.6182	5.35426	5.05242	5.08538	11.1597	11.7644		4.10287	3.99986	52.671	55.1889		2.36315	2.08279	13.2641	10.6151		220.417	294.3	347.979	381.604		12.0387	28.2364	51.8443	80.9503
112	10.7316	8.37625	18.0721	18.2387	27.0463	30.2978	52.6202	55.0535		0.82112	0.963054	2.95578	2.64504	2.68266	5.35629	5.0293	5.18461	11.0506	11.7375		4.19777	4.10132	52.6202	55.0535		2.24138	2.16358	13.2394	10.5906		221.332	295.248	348.765	382.406		11.9178	28.312	52.0252	81.1854
113	10.5746	8.31615	18.1422	18.0711	26.9643	30.3662	52.5139	54.9753		0.89077	0.840101	2.94551	2.58867	2.63214	5.4279	4.96883	4.98529	11.2576	11.8569		4.15607	4.25693	52.5139	54.9753		2.24024	2.00363	13.3433	10.5411		222.086	295.962	349.508	383.045		12.0795	28.4038	52.2304	81.3368
114	10.5383	8.35649	18.0073	18.0939	26.7046	30.1958	52.4254	54.7055		0.776938	0.880359	2.88978	2.42949	2.66102	5.21487	4.81724	4.94643	11.1717	11.8751		4.26984	4.17862	52.4254	54.7055		2.27546	2.13488	13.3512	10.6647		222.942	296.739	350.204	383.671		11.9992	28.4728	52.3102	81.531
115	10.4931	8.50391	17.9812	18.0874	26.6498	30.0646	52.3623	54.7755		0.836233	0.79875	2.84194	2.40557	2.60148	5.35056	4.89154	4.99656	11.2083	11.7639		4.42217	4.1524	52.3623	54.7755		2.26477	1.95396	13.3287	10.4659		223.671	297.603	350.935	384.3		11.9796	28.4255	52.3696	81.7506
116	10.3837	8.33008	17.7446	18.0427	26.4192	30.0559	52.0905	54.4233		0.718111	0.907557	2.89945	2.39973	2.44367	5.31714	4.83543	5.10591	11.1261	11.7703		4.39795	4.20267	52.0905	54.4233		2.32486	2.03594	13.3034	10.5435		224.634	298.378	351.727	385.092		11.8854	28.6052	52.5171	82.0241
117	10.4533	8.27117	17.8588	18.1334	26.4638	30.0599	52.0878	54.3433		0.749632	0.806513	2.77843	2.37603	2.5237	5.36298	4.83779	5.05764	11.1498	11.9378		4.34111	4.22778	52.0878	54.3433		2.33519	1.96978	13.1888	10.4912		225.312	299.096	352.5	385.775		12.107	28.6686	52.636	82.063
118	10.3752	8.20914	17.6638	17.8038	26.3854	29.8919	52.1653	54.1896		0.773224	0.868657	2.7809	2.40561	2.42233	5.21437	4.97514	5.12928	11.1401	11.7659		4.06349	3.74134	52.1653	54.1896		2.26104	2.05715	13.0018	10.4343		226.023	299.873	353.032	386.521		12.1441	28.8698	52.783	82.2291
119	9.08425	6.80552	22.4432	19.8482	25.0057	30.8259	51.3675	54.9449		0.69809	0.577093	5.1172	2.70485	4.60375	5.37458	8.92084	5.44708	11.19	11.8871		5.38439	6.40486	51.3675	54.9449		1.4367	1.82254	12.6816	9.51631		225.992	300.59	352.677	386.905		10.8728	28.6559	52.1143	81.3562
120*	15.0833*	13.5269*	20.5608*	20.9937*	32.1403*	35.3242*	60.35*	60.474*		1.69553*	1.19012*	5.23967*	5.80841*	4.91043*	15.3084*	13.1168*	15.1979*	31.8648*	33.0652*		4.18148*	3.87795*	60.35*	60.474*		2.33277	2.74523	13.5535	10.9157		225.403	297.718	351.01	379.061		24.6077	33.8792	64.8616	100.073
121*	15.0461*	13.0862*	20.7219*	21.0878*	31.5066*	34.4725*	54.6216*	58.9363*		0.96776*	1.19614*	4.84022*	5.76678*	4.80491*	11.0966*	11.5767*	13.9803*	24.2286*	25.047*		4.59192*	4.43259*	54.6216*	58.9363*		1.80533	1.71958	12.8625	10.4664		226.77	300.526	351.183	383.495		15.1433	36.6515	60.2128	86.5652
122*	11.9756*	9.86117*	19.0903*	18.9482*	28.0504*	30.9183*	54.1071*	54.2851*		0.996421*	0.818325*	3.57539*	3.40824*	3.29188*	9.94774*	7.03534*	7.98956*	21.6102*	22.812*		4.30713*	4.18573*	54.1071*	54.2851*		1.54446	1.35536	12.7034	10.1573		225.687	298.3	348.169	378.484		14.6461	34.2597	54.4143	85.5001
123*	11.5113*	9.42034*	18.2999*	18.3197*	27.142*	29.9546*	51.6851*	52.7279*		0.853362*	0.657877*	3.23588*	2.91785*	2.90206*	6.63563*	5.84564*	6.23656*	14.6731*	15.4259*		4.19502*	4.06452*	51.6851*	52.7279*		1.43877	1.20258	12.4863	9.92751		224.441	295.979	344.211	373.554		12.7541	30.1667	52.3975	81.9421
124*	11.0083*	9.25917*	18.1128*	17.9701*	26.5011*	29.3906*	50.5014*	51.698*		0.840827*	0.699278*	3.12973*	3.0141*	2.83193*	5.8771*	5.5453*	5.75457*	12.7731*	13.3586*		4.09475*	3.96779*	50.5014*	51.698*		1.38269	1.1001	12.1056	9.76955		223.075	293.571	340.07	367.973		12.2061	28.7233	51.5834	80.4678
125*	10.8476*	9.14412*	17.8005*	17.805*	26.2481*	29.0443*	49.6102*	50.9452*		0.841328*	0.685517*	3.22373*	2.63204*	2.73776*	5.6732*	5.37313*	5.69646*	12.156*	12.798*		4.12682*	4.01071*	49.6102*	50.9452*		1.21798	1.04432	11.4313	9.63208		221.708	290.877	336.232	362.334		11.8868	28.2844	50.8635	79.5899
126	10.7534	8.81234	17.4039	17.5508	25.666	28.5795	48.6474	50.0836		0.865759	0.669637	2.99631	2.81457	2.60459	5.61067	5.27837	5.4553	11.8688	12.4595		3.86822	3.81125	48.6474	50.0836		1.22869	0.871548	11.3782	9.5403		220.391	288.276	332.513	357.311		11.505	27.9934	50.2503	78.5836
127	10.702	8.80957	17.4183	17.2217	25.1394	28.2296	47.9517	49.421		0.807715	0.692232	2.97863	2.85981	2.69532	5.39617	5.13393	5.30563	11.5393	12.0396		3.85331	3.77529	47.9517	49.421		1.18039	1.04174	11.1482	9.27246		218.87	286.164	329.192	352.825		11.5457	27.4841	49.8457	77.7805
128	10.5445	8.69109	17.2221	17.0579	25.0483	27.8043	47.4588	48.8699		0.802421	0.655125	2.97828	2.82163	2.50112	5.25348	5.08612	5.35368	11.397	12.1793		3.8277	3.74344	47.4588	48.8699		1.11962	0.89799	10.8149	9.26162		217.671	283.803	326.18	348.796		11.5229	27.1384	49.3384	77.1327
129	10.3002	8.56363	16.9427	16.8435	24.7286	27.3372	46.8592	48.2872		0.786144	0.675784	2.84635	2.90381	2.53561	5.2886	5.13936	5.31982	11.4063	11.8068		3.92311	3.80543	46.8592	48.2872		1.215	0.988376	10.8853	9.03154		216.525	281.875	323.316	345.076		11.2221	26.8967	48.9827	76.3203
130	10.1269	8.50499	16.763	16.8057	24.618	27.1158	45.9777	47.6807		0.664238	0.750644	2.80961	2.8499	2.5412	5.18715	5.18981	5.12779	11.3718	11.7188		3.90673	3.61498	45.9777	47.6807		1.14838	1.0839	10.4662	8.79436		215.248	279.894	320.743	341.604		11.0891	26.6698	48.542	75.8343
131	10.2903	8.32632	16.6399	16.4599	24.3238	26.7299	45.5085	47.1395		0.642845	0.904191	2.76165	2.68651	2.55684	5.08384	5.047	5.27799	11.1316	11.6811		4.02367	3.68722	45.5085	47.1395		0.958314	0.820842	10.3095	8.949		214.271	278.294	318.204	338.489		10.8982	26.4344	48.2079	75.1775
132	10.0306	8.36113	16.2695	16.191	24.1007	26.5057	44.9723	46.3951		0.807504	0.619886	2.78296	2.72219	2.47634	5.15882	4.94872	5.27632	10.923	11.436		3.7819	3.5844	44.9723	46.3951		1.03164	0.876016	10.3408	8.74414		213.294	276.528	315.916	335.393		10.729	26.1913	47.9708	74.6567
133	9.93439	8.29066	16.1653	16.2015	23.8975	26.1541	44.3767	45.8635		0.647716	0.832277	2.77939	2.72855	2.62951	5.10846	5.14253	5.16109	10.8781	11.3255		3.65508	3.47646	44.3767	45.8635		1.1503	0.917315	10.0308	8.78071		212.219	274.945	313.504	332.685		10.7208	25.8786	47.4679	74.1774
134	9.93527	7.99378	16.1278	15.8738	23.6423	25.9132	43.8157	45.2218		0.802817	0.781684	2.75521	2.67535	2.44994	5.06581	4.87049	5.20544	10.6431	11.2053		3.67273	3.42572	43.8157	45.2218		0.986732	0.889708	9.84816	8.78027		211.249	273.417	311.652	329.888		10.5881	25.7543	47.0048	73.4636
135	9.7419	7.94998	16.0451	15.7095	23.3173	25.6692	43.3522	44.8249		0.663142	0.667128	2.7198	2.76382	2.46974	5.04367	4.90706	4.96088	10.4471	10.7738		3.45615	3.36107	43.3522	44.8249		1.02941	0.767897	9.83918	8.59958		210.522	271.969	309.585	327.373		10.4194	25.4776	46.8261	72.9277
136	9.82119	7.91813	15.5543	15.3487	23.1672	25.3805	42.7337	44.2762		0.590478	0.696812	2.70154	2.70783	2.51338	5.06629	4.91455	4.93199	10.5229	10.7773		3.25752	3.1927	42.7337	44.2762		1.09716	0.89726	9.6916	8.25248		209.539	270.675	307.72	325.156		10.4758	25.3749	46.5436	72.3747
137	9.65797	7.72997	15.552	15.3625	23.1351	25.0716	42.4483	43.6278		0.573837	0.759789	2.69399	2.67235	2.44287	4.97381	4.66841	5.04471	10.2935	10.8332		3.40835	3.30046	42.4483	43.6278		1.05313	0.924281	9.50668	8.40866		208.632	269.374	305.963	322.591		10.2578	25.1656	46.1222	71.8257
138	9.5416	7.54472	15.5022	15.1643	22.7788	25.0219	41.8585	43.0476		0.666424	0.673848	2.64015	2.73606	2.4036	5.00462	4.7605	4.90521	10.0727	10.5431		3.45795	3.49844	41.8585	43.0476		1.0982	0.754684	9.39335	8.25952		207.892	267.736	303.967	320.339		10.2016	25.1025	45.9217	71.3242
139	9.56694	7.79712	15.3467	14.9645	22.5407	24.7431	41.3911	42.5583		0.58093	0.817949	2.45399	2.73506	2.3639	4.89696	4.85781	4.88324	10.1286	10.386		3.3312	3.39494	41.3911	42.5583		1.03761	0.915508	9.18214	8.04883		207.024	266.618	302.151	318.299		10.301	24.6897	45.6019	70.9196
140	9.48864	7.60761	15.321	15.0517	22.6136	24.3584	41.0811	41.9883		0.537498	0.659232	2.61391	2.6047	2.43953	4.73217	4.67693	4.7618	10.0659	10.5082		3.44729	3.21034	41.0811	41.9883		0.90044	0.771905	9.26152	8.28178		206.199	265.413	300.599	316.379		9.93059	24.5452	45.1744	70.4941
141	9.35995	7.5073	15.0637	14.5407	22.3263	24.181	40.503	41.6821		0.582511	0.649531	2.76465	2.54565	2.32907	4.86129	4.77597	4.7876	9.90029	10.334		3.29978	3.01882	40.503	41.6821		1.05287	0.68805	9.12185	8.01424		205.567	264.102	298.865	314.156		9.79443	24.5071	44.9498	69.8564
142	9.31132	7.50073	14.6846	14.5397	21.9375	23.888	39.9685	41.2834		0.540763	0.689628	2.51843	2.69395	2.30161	4.85627	4.70065	4.66775	9.90659	10.1879		3.14056	3.1066	39.9685	41.2834		1.04876	0.904496	8.88848	7.98878		204.668	263.031	297.318	312.432		9.89728	24.1872	44.6957	69.5291
143	9.23077	7.20498	14.8311	14.7082	21.9762	23.692	39.6725	40.6984		0.593338	0.674403	2.6206	2.56279	2.3778	4.72236	4.57472	4.89072	9.65336	10.223		3.24893	3.14976	39.6725	40.6984		0.786226	0.74528	8.86703	7.98896		203.996	261.739	295.766	310.433		9.80102	24.0994	44.3316	69.154
144	9.18503	7.2479	14.7259	14.3132	21.6738	23.5908	39.2694	40.2896		0.659981	0.669608	2.69422	2.49488	2.23947	4.79224	4.65978	4.92179	9.7041	10.0243		2.96365	2.98124	39.2694	40.2896		0.892842	0.741779	8.75803	7.74191		203.487	260.685	294.419	308.693		9.5232	23.9477	44.147	68.697
145	9.11456	7.40475	14.5759	14.1746	21.4447	23.4328	38.7743	39.9086		0.525616	0.767262	2.44371	2.5491	2.29701	4.83057	4.55054	4.7612	9.58421	9.84269		2.83307	3.05561	38.7743	39.9086		0.926829	0.880873	8.48608	7.80981		202.604	259.686	292.837	307.225		9.58365	23.6356	43.795	68.3507
146	9.09146	7.14175	14.5171	14.1507	21.4524	23.2498	38.3993	39.5487		0.400112	0.564616	2.58972	2.3996	2.30727	4.59041	4.49027	4.71752	9.27217	9.90197		3.13478	3.11722	38.3993	39.5487		0.844653	0.755801	8.50597	7.91277		201.948	258.49	291.528	305.378		9.48865	23.6787	43.5467	67.8973
147	8.76319	6.89725	14.4838	13.6508	21.1752	22.7769	37.9927	39.0729		0.650935	0.70921	2.64398	2.52657	2.17664	4.6706	4.50194	4.71335	9.21332	9.70792		2.9906	2.92685	37.9927	39.0729		1.00036	0.74845	8.47666	7.60637		201.302	257.531	290.311	303.738		9.23854	23.5076	43.322	67.3191
148	8.71924	7.11089	14.1197	13.5847	21.0064	22.792	37.3313	38.7914		0.461823	0.669108	2.52766	2.63867	2.21998	4.71209	4.50263	4.49938	9.22549	9.66033		2.86624	2.97456	37.3313	38.7914		0.83236	0.70182	8.1766	7.63452		200.822	256.616	288.88	302.236		9.42184	23.2301	43.24	67.0014
149	8.83291	6.73279	13.9856	13.6336	20.9978	22.5196	37.2132	38.2479		0.617458	0.69545	2.60966	2.57793	2.42838	4.66341	4.44146	4.63453	9.1573	9.62767		3.13303	3.08263	37.2132	38.2479		0.69304	0.498597	8.31733	7.67197		199.997	255.709	287.769	300.593		9.18539	23.1614	42.8564	66.6624
150	8.76961	6.72444	14.0582	13.5333	20.8824	22.2959	36.9575	38.0168		0.707731	0.535012	2.42133	2.50607	2.23981	4.59075	4.46496	4.62279	9.01177	9.46615		3.02231	3.00951	36.9575	38.0168		1.09464	0.689973	8.146	7.24964		199.589	254.691	286.422	299.089		8.90393	23.1743	42.7187	66.1769
151	8.64942	6.85166	13.7803	13.4283	20.6678	22.1791	36.3742	37.684		0.481247	0.725086	2.25644	2.54934	2.12991	4.34993	4.34503	4.2904	8.96489	9.22066		2.85206	3.08814	36.3742	37.684		0.793744	0.611892	7.89923	7.46368		198.988	253.745	285.141	297.73		9.13768	22.7101	42.4748	65.8467
152	8.70596	6.63483	13.5734	13.2985	20.6431	21.839	36.1348	37.1919		0.412062	0.579805	2.53689	2.3634	2.27703	4.21616	4.22465	4.53167	8.73349	9.16678		3.02545	2.9353	36.1348	37.1919		0.750992	0.485982	8.20865	7.49417		198.297	252.647	283.925	296.127		8.92583	22.5787	42.0022	65.4859
153	8.47046	6.5043	13.5369	13.0147	20.2036	21.7734	35.7411	36.7963		0.628113	0.608815	2.57027	2.38776	2.19442	4.57523	4.23956	4.34535	8.64646	9.10242		2.74249	2.92184	35.7411	36.7963		1.03812	0.576491	8.04477	7.29883		197.581	251.763	282.787	294.632		8.87856	22.7853	42.003	64.8883
154	8.43717	6.65051	13.5833	13.0128	20.0382	21.614	35.2228	36.3737		0.351159	0.711966	2.30757	2.48609	2.33966	4.2808	4.24388	4.23128	8.66102	8.92185		2.75996	2.65049	35.2228	36.3737		0.670586	0.559682	7.72691	7.32978		197.12	251.035	281.394	293.358		8.85688	22.4765	41.7895	64.8618
155	8.46466	6.30489	13.6015	13.0034	20.0527	21.3906	35.0436	36.1937		0.351567	0.595417	2.43368	2.49253	2.29086	4.27057	4.21037	4.59992	8.47033	9.14834		2.95515	2.8049	35.0436	36.1937		0.558333	0.294536	8.03705	7.21819		196.58	250.117	280.487	291.985		8.62926	22.2358	41.3826	64.4945
156	8.48324	6.30233	13.3417	12.9534	20.0061	21.4068	34.8189	35.9665		0.619889	0.63227	2.47901	2.50355	2.06399	4.5376	4.14495	4.54345	8.4813	8.8884		2.5686	2.7102	34.8189	35.9665		0.800798	0.537695	7.67382	7.04949		195.997	249.147	279.301	290.664		8.57995	22.2477	41.3731	63.9222
157	8.25804	6.50361	13.2139	12.8255	19.7318	21.3096	34.3238	35.6913		0.46859	0.753176	2.33832	2.5175	2.19445	4.36684	4.21978	4.19883	8.36913	8.68364		2.523	2.72283	34.3238	35.6913		0.567192	0.530321	7.61174	7.26111		195.498	248.403	278.252	289.583		8.61361	21.7964	41.0663	63.4754
158	8.35455	6.24425	13.3316	12.8011	19.8495	20.9959	34.075	35.3328		0.370675	0.69728	2.46362	2.39077	2.0711	4.15461	3.95754	4.35567	8.26276	8.7605		2.81906	2.62797	34.075	35.3328		0.591454	0.450992	7.75541	7.06475		194.704	247.436	277.226	288.121		8.66974	21.8446	40.7708	63.3006
159	8.31549	6.27227	13.2092	12.4844	19.6508	20.8744	34.0355	35.1282		0.573289	0.467599	2.39348	2.42836	2.25116	4.35865	4.07827	4.31363	8.25879	8.60263		2.41195	2.65559	34.0355	35.1282		0.897061	0.590908	7.43117	6.94809		194.447	246.619	276.165	286.855		8.55033	21.8686	40.7046	62.8448
160	8.19278	6.45421	12.9211	12.4861	19.4927	20.9733	33.4985	34.779		0.346293	0.638861	2.28393	2.32075	2.23051	4.11581	4.0285	4.12161	8.23547	8.48654		2.40907	2.63395	33.4985	34.779		0.563297	0.319824	7.38811	7.03645		193.879	246.079	274.871	285.916		8.49342	21.5551	40.4921	62.6863
161	8.17521	6.20506	12.8298	12.5812	19.4021	20.4928	33.4843	34.5052		0.165579	0.541005	2.51448	2.22791	2.14707	4.00336	3.94985	4.3066	7.85349	8.54478		2.77	2.60979	33.4843	34.5052		0.597473	0.460586	7.52713	6.98198		193.207	245.154	274.033	284.461		8.452	21.4797	40.0926	62.4408
162	8.00938	5.97546	12.8374	12.1428	19.0853	20.48	33.1176	34.0076		0.465364	0.605168	2.34605	2.28105	1.96657	4.28754	3.98634	4.2252	7.88025	8.2489		2.45472	2.76188	33.1176	34.0076		0.867168	0.750341	7.39275	6.81428		192.89	244.204	273.174	283.172		8.30009	21.4366	40.0322	62.0227
163	8.10885	6.19551	12.5317	12.1375	19.0053	20.2851	32.6898	33.7884		0.429781	0.622715	2.23487	2.22289	2.15353	3.92198	3.97752	4.17887	7.96431	8.22572		2.42028	2.60418	32.6898	33.7884		0.557682	0.411894	7.20821	6.92794		192.418	243.684	271.952	282.52		8.36756	21.1324	39.8821	61.8348
164	8.15552	6.04741	12.6314	12.1318	19.078	20.1741	32.528	33.5454		0.331713	0.552215	2.46876	2.3086	2.26073	3.89428	3.86623	4.26191	7.67666	8.25116		2.64136	2.46255	32.528	33.5454		0.559379	0.278365	7.42384	6.82852		191.873	242.84	271.208	281.194		8.28391	21.2191	39.6832	61.5451
165	8.00845	5.80315	12.6143	11.8906	18.858	20.0145	32.3025	33.1573		0.618799	0.499533	2.32011	2.26653	2.09123	4.21676	3.96925	4.07146	7.8554	8.11154		2.30819	2.61995	32.3025	33.1573		0.775175	0.539137	7.02963	6.57064		191.485	242.167	270.297	280.089		8.07303	21.0333	39.4934	60.9378
166	7.89384	6.02493	12.4221	11.6902	18.5091	19.9644	31.9282	32.8223		0.267548	0.728802	2.12129	2.41496	2.19729	4.06535	3.9126	3.93041	7.69145	7.84956		2.22253	2.32358	31.9282	32.8223		0.595847	0.314751	7.07018	6.86555		190.933	241.448	269.185	279.142		8.23652	20.7673	39.3112	60.7766
167	8.15314	5.97493	12.3957	11.8956	18.5364	19.7584	31.9521	32.6967		0.241395	0.539698	2.40308	2.21696	2.26466	3.98551	3.78294	4.29808	7.65497	8.02341		2.52487	2.48365	31.9521	32.6967		0.585427	0.239425	7.11336	6.66919		190.491	240.765	268.491	278.06		7.95376	20.8235	38.971	60.5563
168	7.96077	5.71337	12.4317	11.739	18.474	19.7221	31.6686	32.4343		0.491312	0.502711	2.32783	2.2376	1.93531	4.15769	3.97174	4.09431	7.56915	7.84833		2.28741	2.38113	31.6686	32.4343		0.718813	0.435531	6.85988	6.58516		190.051	239.968	267.569	276.885		7.7943	20.6711	38.9075	59.8988
169	7.81211	5.86657	12.0391	11.7858	18.1495	19.6852	31.2817	32.2081		0.469773	0.697002	2.08587	2.30301	2.10427	3.95116	3.8407	3.97455	7.56655	7.70079		2.2866	2.37029	31.2817	32.2081		0.478602	0.173862	6.81032	6.754		189.443	239.423	266.577	276.117		7.93232	20.4147	38.8418	59.7985
170	7.81734	5.67966	12.1235	11.8124	18.4067	19.3113	31.1828	31.8946		0.395034	0.679536	2.31933	2.33366	2.18732	3.84713	3.6243	4.10833	7.39452	7.84188		2.33998	2.44294	31.1828	31.8946		0.637651	0.27463	6.90884	6.60724		189.109	238.614	265.883	274.887		7.80499	20.4769	38.4492	59.4739
171	7.6342	5.46783	11.8679	11.6075	18.1801	19.1802	30.9021	31.6782		0.64145	0.491305	2.32911	2.2126	1.98043	4.20363	3.76834	4.01963	7.41002	7.66615		2.15022	2.48734	30.9021	31.6782		0.746252	0.463072	6.78459	6.55802		188.856	237.929	264.906	273.961		7.72909	20.319	38.3712	59.0479
172	7.66941	5.59286	11.862	11.2739	17.8755	19.2017	30.4342	31.54		0.451961	0.637304	2.16065	2.17287	2.17538	3.85506	3.7355	3.7794	7.30501	7.48577		2.16089	2.30594	30.4342	31.54		0.464323	0.211771	6.7249	6.58607		188.159	237.283	263.888	273.155		7.77327	20.1542	38.1261	58.9066
173	7.74429	5.38991	12.0754	11.417	18.1342	18.9743	30.3789	31.1727		0.113765	0.508696	2.38367	2.14049	2.01314	3.91444	3.67783	4.0762	7.13352	7.66074		2.32418	2.26835	30.3789	31.1727		0.562795	0.28428	6.77915	6.45719		187.685	236.791	263.131	271.975		7.58712	20.0512	37.9652	58.5568
174	7.67226	5.51192	11.9779	11.2511	17.7879	18.7734	30.4346	31.0083		0.571183	0.432951	2.21717	2.0387	1.90865	3.99499	3.75973	3.8665	7.28225	7.48525		1.99894	2.12886	30.4346	31.0083		0.574929	0.330181	6.60742	6.52597		187.376	235.986	262.15	271.001		7.44596	20.0273	37.8918	58.1891
175	7.5598	5.59209	11.6738	11.1545	17.7446	18.9322	29.9804	30.9542		0.410836	0.713527	2.04781	2.1282	2.03581	3.71844	3.67538	3.74452	7.23871	7.33527		1.92829	2.10438	29.9804	30.9542		0.486521	0.15865	6.65269	6.48736		186.87	235.474	261.317	270.264		7.63099	19.8424	37.6824	58.0001
176	7.69163	5.44034	11.9365	11.2653	17.885	18.8113	29.9866	30.5798		0.294197	0.563996	2.36018	2.0897	1.94128	3.68069	3.49629	3.99581	7.08065	7.42291		2.2993	2.30325	29.9866	30.5798		0.682454	0.184569	6.65382	6.26451		186.622	234.834	260.721	269.248		7.46719	19.7918	37.3303	57.9037
177	7.46324	5.40027	11.9522	10.9821	17.6422	18.7751	29.7384	30.56		0.531395	0.362454	2.20091	2.1951	1.84354	3.82277	3.62592	3.80478	7.05846	7.20092		1.88763	2.17212	29.7384	30.56		0.614294	0.294877	6.46615	6.2751		186.343	234.174	259.799	268.137		7.27617	19.7525	37.3527	57.2483
178	7.62372	5.47352	11.7	11.1506	17.6631	18.6986	29.5649	30.436		0.354984	0.547504	2.08737	2.13549	2.06492	3.66661	3.60738	3.59174	7.0724	7.09553		1.94377	1.96505	29.5649	30.436		0.461048	0.25876	6.56886	6.33695		185.742	233.727	258.903	267.732		7.56253	19.5147	37.1737	57.3955
179	7.62586	5.64276	11.9023	11.2348	17.6691	18.397	29.3754	30.1605		0.27677	0.585873	2.37539	2.14691	2.07338	3.87289	3.4802	3.93883	6.82675	7.31198		2.02759	2.20129	29.3754	30.1605		0.545981	0.126492	6.39408	6.08884		185.401	232.78	258.243	266.653		7.37265	19.6347	36.9434	57.1515
180	7.52902	5.43607	11.7655	10.6963	17.4608	18.4172	29.0748	30.1037		0.625997	0.582779	2.17441	2.11263	1.75362	3.94712	3.73972	3.71043	6.8578	7.15513		1.98962	2.14737	29.0748	30.1037		0.506405	0.366405	6.36996	6.13603		185.062	232.194	257.613	265.809		7.25494	19.4931	36.7732	56.5689
181	7.59107	5.39635	11.6659	10.8492	17.3578	18.2691	28.8627	29.8744		0.326325	0.570623	2.0916	2.13849	1.89374	3.70787	3.65922	3.59046	6.83748	6.91804		1.96611	2.01409	28.8627	29.8744		0.464378	0.194533	6.52865	6.22796		184.466	231.858	256.616	265.005		7.18542	19.2572	36.6107	56.3983
182	7.41431	5.18385	11.6531	10.9175	17.0996	18.0703	28.8425	29.3606		0.30669	0.564469	2.24241	2.15789	1.89065	3.55582	3.3874	3.62626	6.62119	6.97068		2.01222	1.93045	28.8425	29.3606		0.699181	0.365874	6.34077	6.01633		184.143	231.02	256.15	263.888		7.1972	19.2823	36.284	56.2026
183	7.18272	5.32376	11.4249	10.6446	16.902	18.1553	28.4745	29.3357		0.332765	0.377038	2.05353	2.25607	1.73897	3.69686	3.46574	3.57805	6.61751	6.91817		1.69705	2.00221	28.4745	29.3357		0.463815	0.269288	6.14735	6.2048		183.927	230.437	255.378	263.142		7.04579	19.0385	36.2632	55.8471
184	7.44198	5.13919	11.3561	10.8058	17.0381	18.0467	28.1684	29.1803		0.306676	0.54629	2.03326	2.20115	1.98706	3.46507	3.45362	3.58507	6.58476	6.85203		1.98913	2.03687	28.1684	29.1803		0.315443	0.080155	6.16131	6.03763		183.298	230.079	254.614	262.625		7.08003	18.9143	36.1541	55.8061
185	7.29786	5.3201	11.667	10.7419	17.203	17.9781	28.2099	28.8349		0.19884	0.5699	2.10587	2.14848	1.87501	3.54366	3.35984	3.63679	6.47683	6.93081		2.12288	1.93442	28.2099	28.8349		0.530256	0.054697	6.06083	5.96924		182.92	229.304	254.054	261.347		7.08898	19.1077	36.0118	55.5812
186	7.11865	5.04015	11.5329	10.5938	16.8247	17.815	27.8843	28.8201		0.418971	0.346565	2.13368	2.15495	1.63626	3.5394	3.46643	3.51067	6.55536	6.58533		1.71892	2.03106	27.8843	28.8201		0.355004	0.088593	6.08132	6.04791		182.724	228.701	253.356	260.67		7.01942	18.9121	36.0102	55.2265
187	7.20736	5.18263	11.1967	10.5522	16.6554	17.5709	27.6739	28.6641		0.251586	0.513685	1.93258	2.09694	1.94068	3.5293	3.2664	3.4902	6.41697	6.57993		2.00655	1.9976	27.6739	28.6641		0.233748	-0.04995	6.29493	5.92152		182.144	228.217	252.509	260.153		7.09877	18.7183	35.778	55.2296
188	7.48416	5.19054	11.6957	10.6915	16.8813	17.5385	27.7057	28.431		0.065793	0.574785	2.36128	2.14504	1.94154	3.40709	3.40311	3.7251	6.3033	6.73583		1.87633	1.82537	27.7057	28.431		0.561205	0.114442	5.96399	5.83147		182.002	227.665	251.993	259.214		6.94252	18.884	35.5192	54.8595
189	7.17042	5.07169	11.4208	10.505	16.6762	17.6333	27.6502	28.3868		0.538539	0.626031	2.06569	2.16195	1.80941	3.95248	3.34987	3.55529	6.52234	6.71658		1.487	1.90921	27.6502	28.3868		0.336736	0.045518	5.97838	5.98682		181.725	227.033	251.266	258.546		6.86631	18.6651	35.6207	54.2706
190	7.27871	5.2575	11.3757	10.5568	16.4155	17.4828	27.3489	28.1165		0.458341	0.571246	1.93526	2.13466	1.94852	3.50981	3.31613	3.45966	6.34099	6.51277		1.70571	1.87953	27.3489	28.1165		0.253039	-0.05642	6.12464	5.83106		181.242	226.673	250.466	257.864		6.99298	18.4921	35.4471	54.3162
191	7.11163	5.0067	11.4692	10.2802	16.4459	17.2595	27.2653	27.7945		0.330403	0.384192	1.99963	1.99492	1.70398	3.41607	3.11695	3.59145	6.17404	6.61239		1.89484	1.95559	27.2653	27.7945		0.498116	0.089196	5.73028	5.7349		180.93	226.065	250.018	257.047		6.80376	18.6053	35.1531	54.2164
192	7.10383	5.04121	11.2284	10.296	16.371	17.1248	26.9846	27.5665		0.484437	0.342067	1.96351	2.03946	1.51699	3.53942	3.23286	3.37499	6.19423	6.34841		1.62875	1.82509	26.9846	27.5665		0.455372	0.00783	5.7365	5.83255		180.638	225.534	249.144	256.122		6.74097	18.553	35.0492	53.7444
193	7.07296	5.02022	10.9074	10.3075	16.1114	17.0738	26.4916	27.3863		0.119046	0.422767	1.90769	2.09908	1.84342	3.35528	3.10477	3.22817	6.12066	6.30901		1.94399	1.74006	26.4916	27.3863		0.411685	0.078451	5.94642	5.70598		180.235	225.118	248.436	255.555		6.8774	18.2205	34.92	53.6757
194	7.11664	4.95918	11.0911	10.1898	16.389	17.0976	26.6394	26.9884		0.2471	0.46698	2.19196	2.03099	1.87233	3.41783	3.18131	3.4194	6.14549	6.52525		1.97329	1.83766	26.6394	26.9884		0.471898	0.143351	5.75866	5.65912		179.818	224.571	247.794	254.686		6.75644	18.1856	34.5821	53.2403
195	7.10649	4.80889	10.8465	10.0313	16.0441	16.9479	26.5044	27.1929		0.577002	0.44502	2.11389	2.01078	1.69694	3.56487	3.27792	3.34404	6.13921	6.34496		1.56964	1.80026	26.5044	27.1929		0.329597	-0.05088	5.64595	5.91346		179.534	224.137	247.26	254.127		6.63553	18.0996	34.7084	52.9539
196	6.83655	4.87135	10.7388	9.9938	16.15	16.699	26.3467	26.8949		0.299547	0.573593	1.88651	2.11314	1.87702	3.30049	3.28709	3.28956	6.0866	6.17455		1.58425	1.97517	26.3467	26.8949		0.416701	-0.13131	5.7597	5.73551		179.119	223.543	246.415	253.403		6.82496	17.9712	34.7516	53.0608
197	7.17599	4.87055	11.0678	10.0482	16.0637	16.7223	26.3477	26.6668		0.347679	0.408135	2.10461	1.84431	1.8112	3.24323	3.10339	3.49798	5.9473	6.34367		1.69681	1.87996	26.3477	26.6668		0.56661	0.00437	5.56786	5.52434		178.771	222.918	245.889	252.596		6.5553	18.0587	34.2814	52.8146
198	7.02922	4.96334	10.9598	9.77585	15.788	16.6071	26.181	26.839		0.42806	0.350905	2.08736	2.00133	1.606	3.28355	3.25165	3.31412	5.93894	6.16676		1.61344	1.7928	26.181	26.839		0.328229	-0.00281	5.59229	5.80034		178.487	222.272	245.283	251.754		6.35668	17.8363	34.3054	52.363
199	7.09382	5.12823	10.858	9.94925	16.0023	16.7333	25.8812	26.5289		0.384509	0.450514	2.04559	2.10253	1.91951	3.29447	3.16419	3.28309	5.92682	6.13608		1.76108	1.74825	25.8812	26.5289		0.438653	-0.02786	5.64472	5.64292		178.151	222.053	244.527	251.384		6.61146	17.7153	34.1176	52.3942
200	6.95691	4.86503	10.8246	9.83769	15.7046	16.402	25.8577	26.1724		0.342272	0.404413	2.19597	2.0647	1.76979	3.24199	3.10127	3.38678	5.71614	6.15529		1.71773	1.84992	25.8577	26.1724		0.502343	0.132176	5.48221	5.5109		177.84	221.567	244.202	250.471		6.51656	17.7235	33.8475	52.2036
201	6.96136	4.48606	10.7266	9.48705	15.7058	16.3211	25.7434	26.1753		0.557005	0.3293	1.94059	2.05521	1.5476	3.51824	3.17693	3.25461	6.0346	6.04424		1.45924	1.72028	25.7434	26.1753		0.265803	-0.17505	5.466	5.5574		177.547	220.856	243.362	249.802		6.42154	17.7079	33.9138	51.7907
202	6.88496	4.75071	10.4633	9.6143	15.5216	16.3394	25.5368	26.001		0.190819	0.591508	1.9107	2.12255	1.80742	3.35325	3.06845	3.15248	5.82762	6.07048		1.54329	1.66761	25.5368	26.001		0.331586	-0.11636	5.52172	5.54717		177.087	220.457	242.648	249.318		6.51741	17.5494	33.8395	51.8743
203	6.86106	4.69366	10.6837	9.7459	15.7516	16.0002	25.3958	25.6766		0.288397	0.46518	2.14916	1.91445	1.70394	3.3542	3.04839	3.49227	5.6844	6.19816		1.6409	1.66529	25.3958	25.6766		0.335203	0.059843	5.39591	5.35553		176.804	220.136	242.342	248.617		6.45956	17.5514	33.333	51.5728
204	6.76374	4.60746	10.5153	9.44367	15.3915	16.0322	25.2794	25.5746		0.499273	0.400869	1.90543	1.91894	1.52345	3.44398	3.0476	3.18973	5.78554	6.13423		1.30428	1.68068	25.2794	25.5746		0.239407	-0.05172	5.38679	5.45943		176.476	219.327	241.577	247.797		6.34143	17.5393	33.517	51.0846
205	6.7622	4.59982	10.3179	9.37889	15.1694	16.0283	24.803	25.3405		0.377213	0.580739	1.90393	1.96437	1.787	3.20202	3.0311	3.14376	5.6748	5.99951		1.5714	1.55825	24.803	25.3405		0.392077	-0.06578	5.26777	5.35953		176.12	219.11	240.822	247.253		6.37205	17.2583	33.5562	51.1133
206	6.93393	4.45202	10.6336	9.41414	15.2303	15.9727	24.8569	25.0644		0.325182	0.482954	1.99451	1.97581	1.76444	3.23174	2.93579	3.244	5.63949	6.13878		1.59618	1.70824	24.8569	25.0644		0.335434	0.026533	5.25793	5.42156		175.704	218.584	240.48	246.576		6.24742	17.3062	33.0772	50.8339
207	6.67613	4.42855	10.3606	9.14786	15.0279	15.8401	24.7503	25.196		0.466915	0.43304	1.85928	2.02981	1.71508	3.46225	2.96603	3.16198	5.60946	5.8439		1.33811	1.53847	24.7503	25.196		0.177285	-0.03363	5.24441	5.56904		175.529	217.958	239.727	245.975		6.14945	17.1541	33.1305	50.5069
208	6.87356	4.45101	10.2559	9.4192	15.0413	15.763	24.507	25.0696		0.281041	0.508476	1.87855	2.05861	1.85105	3.27047	2.90625	3.01609	5.6159	5.80954		1.54617	1.65865	24.507	25.0696		0.462277	-0.05889	5.35434	5.31493		175.259	217.772	239.172	245.534		6.29349	16.9609	33.0031	50.4824
209	6.91445	4.58668	10.41	9.49009	15.1673	15.7809	24.7248	24.7352		0.23518	0.444323	2.01426	1.95414	1.71678	3.10952	2.90005	3.28484	5.38778	5.95113		1.78554	1.56613	24.7248	24.7352		0.32786	0.061279	5.06927	5.31602		174.868	217.195	238.899	244.763		6.13303	17.0039	32.7131	50.3259
210	6.87572	4.54412	10.373	9.1876	14.8949	15.6386	24.3245	24.7278		0.42441	0.426866	1.87576	2.01124	1.5541	3.33392	2.83995	3.07144	5.46649	5.88162		1.3224	1.31257	24.3245	24.7278		0.208079	-0.06553	5.13617	5.48097		174.782	216.73	238.37	244.298		6.03807	17.0556	32.6611	49.7832
211	6.6621	4.57578	10.0689	9.24567	14.8911	15.5838	24.0758	24.6933		0.36385	0.503213	1.72971	2.03605	1.78558	3.11613	2.94466	3.04431	5.33247	5.75874		1.49259	1.37578	24.0758	24.6933		0.398311	-0.1477	5.3147	5.34609		174.326	216.365	237.655	243.732		6.28891	16.8042	32.6823	49.9813
212	6.73441	4.47114	10.3555	9.13094	14.869	15.4561	24.1213	24.4131		0.238029	0.507321	1.9319	2.04908	1.79218	3.08767	2.8855	3.14664	5.37099	5.70467		1.49452	1.36127	24.1213	24.4131		0.369986	0.170704	5.03611	5.18443		174.084	215.677	237.254	243.124		5.99214	16.7933	32.4259	49.9462
213	6.6242	4.33703	10.0765	9.04037	14.6836	15.3407	24.1708	24.4182		0.366861	0.341922	1.83778	1.966	1.53365	3.20131	2.95513	3.04232	5.29695	5.67982		1.17203	1.48122	24.1708	24.4182		0.224443	-0.14774	5.11909	5.40269		173.972	215.487	236.786	242.471		5.88339	16.8317	32.537	49.4234
214	6.66547	4.51167	9.9802	9.02426	14.4246	15.4411	23.789	24.2606		0.285546	0.534749	1.6934	2.0112	1.69809	3.05558	2.90556	2.96297	5.3899	5.606		1.21118	1.43833	23.789	24.2606		0.429681	-0.07124	5.10348	5.04048		173.442	215.235	236.093	241.909		6.03093	16.5889	32.3843	49.3732
215	6.78942	4.56616	10.1751	9.16591	14.7865	15.3113	23.9402	23.8921		0.211042	0.444084	2.04745	1.97671	1.70328	2.91698	2.6414	3.30148	5.15462	5.73791		1.59047	1.53995	23.9402	23.8921		0.290695	0.091299	4.7323	5.10342		173.297	214.757	235.686	241.203		5.84545	16.6769	31.9227	49.2165
216	6.82198	4.37371	10.1275	9.00802	14.5853	15.3088	23.8004	24.0431		0.530534	0.45413	1.80823	1.98759	1.41	3.30915	2.90948	3.00108	5.2642	5.61427		1.2302	1.45565	23.8004	24.0431		0.17819	-0.13624	5.05471	5.26335		173.027	214.047	235.055	240.639		5.82052	16.6805	32.1428	48.8215
217	6.69851	4.41617	10.0124	9.0136	14.5655	15.1806	23.416	23.9787		0.117782	0.551631	1.77145	1.97969	1.74007	2.98945	2.82652	2.97858	5.28938	5.55097		1.31	1.43567	23.416	23.9787		0.410691	-0.06837	5.0232	4.9041		172.578	213.965	234.438	240.362		6.04722	16.3744	31.9204	48.8724
218	6.57084	4.49352	10.231	8.96103	14.6108	14.9632	23.3969	23.7338		0.11284	0.311173	1.93074	1.6879	1.66318	2.97919	2.69493	3.01002	4.97834	5.7005		1.29724	1.53543	23.3969	23.7338		0.409416	0.098024	4.74669	5.01662		172.519	213.631	234.271	239.547		5.84964	16.4419	31.5744	48.7505
219	6.58618	4.44639	10.0576	8.88162	14.6001	15.2228	23.4428	23.89		0.339321	0.404628	1.70586	1.88296	1.45647	3.21756	2.81847	2.93106	5.16125	5.38946		1.08053	1.41456	23.4428	23.89		0.249461	-0.01863	5.07649	5.18376		172.084	212.928	233.544	238.975		5.80388	16.535	31.845	48.3883
220	6.71731	4.40667	9.87713	8.99793	14.4604	15.1247	22.9116	23.6638		0.085107	0.537077	1.71013	1.98206	1.66508	2.83666	2.73533	2.93997	5.34597	5.50014		1.13994	1.2955	22.9116	23.6638		0.54099	-0.14856	4.89735	4.86067		171.845	212.615	233.024	238.462		5.86749	16.3328	31.6108	48.4485
221	6.56334	4.42704	10.2001	9.1092	14.5216	15.0098	22.9858	23.3989		0.154497	0.375816	1.90071	1.85007	1.68543	2.82234	2.65128	3.00491	4.93791	5.44911		1.41925	1.37973	22.9858	23.3989		0.409634	-0.01379	4.65946	5.06057		171.532	212.126	232.499	237.959		5.69628	16.2088	31.2851	48.0996
222	6.45947	4.30282	9.95536	8.85923	14.4056	14.8524	22.9929	23.3849		0.41064	0.355245	1.70755	2.01721	1.55556	3.08275	2.77372	2.85506	5.11531	5.42866		1.15745	1.2795	22.9929	23.3849		0.153672	-0.1662	4.92781	4.97483		171.149	211.668	231.884	237.269		5.71136	16.3457	31.5206	47.8788
223	6.70927	4.21511	9.95326	8.87372	14.1262	15.0631	22.7206	23.2429		0.287557	0.515474	1.67829	2.0494	1.75388	2.9908	2.79531	2.94978	5.08	5.31874		1.31692	1.33726	22.7206	23.2429		0.578274	-0.06798	4.65057	4.72465		170.954	211.322	231.415	236.829		5.59573	16.0021	31.2762	47.7588
224	6.77205	4.28221	10.2441	8.95454	14.478	15.0446	22.8681	23.1127		0.170203	0.395414	1.95169	1.94325	1.64854	2.75093	2.62806	3.07174	4.94599	5.54274		1.33375	1.34949	22.8681	23.1127		0.257057	-0.03139	4.53686	5.17912		170.727	210.887	231.228	236.238		5.45728	15.9834	30.8991	47.4968
225	6.57718	4.28865	9.73513	8.60261	14.154	14.6913	22.71	22.9548		0.466615	0.441932	1.85674	2.00468	1.4796	3.18921	2.83223	2.96388	5.02176	5.19177		1.23133	1.47358	22.71	22.9548		0.104863	-0.28752	4.9101	5.09631		170.39	210.394	230.57	235.642		5.66485	16.0986	31.1218	47.3445
226	6.64362	4.2322	9.75336	8.75027	13.9085	14.6431	22.2657	22.8343		0.251464	0.649356	1.62721	2.05418	1.64015	2.893	2.80705	2.94935	5.05606	5.17743		1.44121	1.31067	22.2657	22.8343		0.41751	0.012994	4.61307	4.86777		170.049	210.389	229.836	235.318		5.77668	15.8807	31.0061	47.4696
227	6.70558	4.04155	10.2516	8.71659	14.1924	14.4934	22.4111	22.9029		0.188689	0.387167	1.98361	1.70254	1.62175	2.73552	2.4484	3.12135	4.80031	5.36446		1.38534	1.31684	22.4111	22.9029		0.279903	-0.17764	4.4545	5.18638		170.021	209.772	229.833	234.678		5.54	15.963	30.6397	47.0903
228	6.4944	4.23325	9.79663	8.59567	13.9518	14.5625	22.5279	23.03		0.47313	0.417328	1.79173	1.91369	1.44422	3.05323	2.74521	2.92378	5.0073	4.98295		1.15312	1.35858	22.5279	23.03		0.149721	-0.13953	4.79886	4.98077		169.627	209.025	229.161	234.097		5.49117	15.8786	30.745	46.8725
229	6.46159	4.37158	9.7053	8.56832	13.9509	14.5726	22.1095	22.5358		0.292205	0.479569	1.63935	1.85026	1.67843	2.84078	2.54711	2.75049	4.73156	5.03164		1.3048	1.22417	22.1095	22.5358		0.460555	0.149912	4.57101	4.75953		169.359	209.022	228.558	233.728		5.66889	15.5261	30.638	47.0278
230	6.6296	4.18844	9.88881	8.65746	14.1488	14.4977	22.2757	22.5161		0.073905	0.218001	1.85179	1.68486	1.51176	2.60313	2.51965	3.05069	4.7816	5.09925		1.09208	1.15608	22.2757	22.5161		0.136827	-0.18466	4.51697	5.07122		169.351	208.742	228.376	233.144		5.32707	15.6668	30.2951	46.537
231	6.5147	4.38808	9.67797	8.56536	13.6933	14.4868	22.1921	22.5528		0.391111	0.376613	1.84734	1.85717	1.545	2.91678	2.80111	2.8681	4.95422	4.82483		1.05781	1.2176	22.1921	22.5528		0.212792	-0.20183	4.87785	4.78554		168.948	208.201	227.634	232.576		5.38875	15.6437	30.3766	46.272
232	6.44784	4.35804	9.62473	8.68202	13.7367	14.4669	21.8991	22.3125		0.117223	0.489631	1.71678	1.93139	1.68075	2.82564	2.71608	2.87348	4.84902	4.82759		1.28949	1.07794	21.8991	22.3125		0.445425	0.054591	4.69924	4.44679		168.644	208.061	226.993	232.32		5.65691	15.4146	30.2933	46.4318
233	6.54082	4.03074	9.7196	8.51088	13.8462	14.3158	21.9874	22.0622		0.101029	0.329732	1.8975	1.78956	1.60558	2.65823	2.56509	2.99316	4.70212	5.10065		1.10764	1.26457	21.9874	22.0622		0.124273	-0.07621	4.63049	4.83542		168.502	207.484	227.006	231.743		5.44925	15.5217	30.0865	46.2344
234	6.31167	4.06247	9.48349	8.37726	13.6908	14.3938	21.808	22.2227		0.367536	0.209193	1.75928	1.81515	1.49977	2.96673	2.71199	2.85508	4.77938	4.90014		0.714758	1.09468	21.808	22.2227		0.375036	-0.19332	4.91579	4.60555		168.234	207.012	226.334	231.15		5.43593	15.4199	30.3346	45.9232
235	6.59771	4.16253	9.33517	8.55684	13.6478	14.2579	21.5566	21.9778		0.153805	0.443027	1.74895	1.96031	1.72493	2.74435	2.56249	2.71678	4.72045	4.74142		1.00779	1.14523	21.5566	21.9778		0.337015	0.117815	4.73776	4.57343		168.05	207.092	225.667	230.746		5.6311	15.3599	30.1688	46.1389
236	6.57713	3.99389	9.77651	8.46974	13.6943	13.9179	21.6292	21.6511		0.148294	0.376317	2.01345	1.91292	1.57685	2.78369	2.46164	2.94528	4.71038	4.80365		1.22279	1.28296	21.6292	21.6511		0.157384	-0.3351	4.7797	4.78329		167.806	206.553	225.526	230.033		5.18183	15.4404	29.8421	45.7741
237	6.35466	3.98117	9.49739	8.40013	13.4046	14.2274	21.6302	22.0388		0.422277	0.4899	1.8257	1.87084	1.39782	2.8209	2.6173	2.82913	4.65034	4.95393		0.845397	1.25745	21.6302	22.0388		0.308784	-0.29835	4.52491	4.63167		167.678	206.017	225.02	229.721		5.10514	15.4082	29.9438	45.3986
238	6.36133	4.2389	9.32167	8.45802	13.2633	14.1027	21.1327	21.6447		0.267749	0.636038	1.60897	1.88635	1.70831	2.67931	2.62979	2.71401	4.65895	4.64104		1.29379	1.12709	21.1327	21.6447		0.344669	-0.16762	4.35082	4.63097		167.283	205.946	224.379	229.399		5.21372	15.091	29.8617	45.5121
239	6.44729	4.05064	9.46586	8.45922	13.2738	13.9303	21.5678	21.6259		0.300022	0.513658	1.82519	1.74839	1.58681	2.64105	2.50749	2.91394	4.50036	4.87838		1.15274	1.14942	21.5678	21.6259		0.307853	-0.17614	4.42394	4.73446		167.059	205.294	224.091	228.696		5.0052	15.2989	29.7218	45.2332
240	6.39357	4.13088	9.33562	8.39969	13.3134	14.2665	21.3175	21.735		0.31811	0.575334	1.605	1.8288	1.36163	2.82873	2.59759	2.72138	4.61267	4.694		0.925256	1.16823	21.3175	21.735		0.212183	-0.19757	4.33164	4.63218		166.838	204.95	223.571	228.345		5.05924	15.1219	29.5777	45.0041
241	6.46512	4.21011	9.36254	8.41053	13.4158	13.9174	21.2751	21.3739		0.14499	0.572446	1.71175	1.77173	1.69977	2.68193	2.57573	2.68594	4.51216	4.75112		1.17593	1.27214	21.2751	21.3739		0.151937	-0.12595	4.21596	4.70763		166.472	204.719	223.274	227.805		5.16702	14.8997	29.5362	45.0865
242	6.4903	4.00672	9.37473	8.46261	13.3182	13.9037	21.1631	21.1065		0.216029	0.400104	1.81592	1.8076	1.54691	2.62057	2.49244	2.68995	4.66934	4.79443		1.18956	1.38979	21.1631	21.1065		0.043397	-0.20491	4.30496	4.66724		166.14	204.415	222.951	227.367		5.10053	15.1114	29.4615	44.8579
243	6.5614	4.08165	9.20438	8.32099	13.1849	13.8455	20.9279	21.0437		0.333933	0.586892	1.6301	1.72115	1.55047	2.86868	2.63557	2.5644	4.63912	4.66284		0.893055	1.21154	20.9279	21.0437		0.215907	-0.2037	4.08339	4.39471		166.061	203.95	222.377	227.008		5.08005	14.9998	29.4976	44.7881
244	6.54155	4.13608	9.22383	8.53661	13.0394	13.8563	20.7927	20.914		0.144986	0.555763	1.7121	1.74523	1.56092	2.69152	2.62927	2.61531	4.5364	4.62301		0.916722	1.06783	20.7927	20.914		0.056249	-0.12005	4.1366	4.425		165.707	203.719	221.925	226.556		5.12604	14.8606	29.2663	44.6744
245	6.50913	3.96175	9.34488	8.38482	13.2861	13.6711	20.8927	20.9708		0.08734	0.433628	1.81893	1.78366	1.53735	2.53947	2.55897	2.72086	4.52592	4.75239		0.957703	1.1698	20.8927	20.9708		0.076489	-0.12303	4.17586	4.41474		165.619	203.478	221.493	226.161		5.0944	14.9544	29.1495	44.4533
246	6.5731	4.10658	9.4766	8.44077	13.1594	13.7484	20.9839	21.1879		0.214377	0.475642	1.58884	1.78093	1.50252	2.5817	2.5239	2.62024	4.55274	4.52448		0.811511	1.03329	20.9839	21.1879		0.178407	-0.12082	4.11395	4.34374		165.325	203.063	221.047	225.737		5.10766	15.0253	29.0957	44.3269
247	6.60414	4.13842	9.50002	8.51409	13.0519	13.6578	20.8199	20.9236		0.112641	0.316968	1.6108	1.67352	1.55812	2.37982	2.44984	2.36502	4.33111	4.4226		1.02932	1.13667	20.8199	20.9236		0.112674	-0.14344	4.08075	4.35278		165.092	202.844	220.513	225.109		5.1649	14.7244	28.9576	44.2855
248	6.57448	4.02171	9.41131	8.43445	12.989	13.7093	20.6782	20.5355		0.155555	0.385254	1.84388	1.62275	1.53351	2.53082	2.47435	2.59832	4.20968	4.47341		1.1155	1.19935	20.6782	20.5355		0.05754	-0.22529	4.17004	4.46176		164.822	202.159	220.26	224.63		4.85527	14.8159	28.7565	44.1429
249	6.58695	4.17838	9.30437	8.21929	12.8047	13.5484	20.4959	20.6746		0.355739	0.602666	1.73599	1.80056	1.60608	2.64428	2.57073	2.72316	4.36666	4.3355		0.859839	1.05501	20.4959	20.6746		0.209166	-0.17058	4.09544	4.50019		164.67	201.914	219.913	224.329		5.13793	14.5946	28.7677	44.0076
250	6.58889	4.09295	9.18281	8.37013	13.0071	13.5932	20.5373	20.5767		0.308975	0.330109	1.77526	1.7348	1.58909	2.56315	2.52585	2.48143	4.40235	4.52958		0.857812	0.977277	20.5373	20.5767		0.258409	-0.14673	3.9818	4.43712		164.395	201.731	219.552	223.879		5.02379	14.5386	28.7307	43.9657
251	6.67384	4.18032	9.28072	8.23138	12.8472	13.4109	20.5395	20.3545		0.174967	0.363988	1.82284	1.63499	1.56132	2.53503	2.46157	2.47717	4.23928	4.39502		0.681262	1.12441	20.5395	20.3545		0.119681	-0.08431	4.104	4.24547		164.311	201.445	219.295	223.443		5.16473	14.6297	28.7435	43.9762
252	6.46582	4.04595	9.45855	8.12996	12.716	13.5899	20.2572	20.3894		0.322563	0.453706	1.75946	1.79953	1.40254	2.6814	2.62246	2.57231	4.53113	4.37262		0.755114	1.13394	20.2572	20.3894		0.346898	-0.07584	4.00406	4.31138		163.993	200.987	218.807	223.018		5.03078	14.5407	28.5653	43.6778
253	6.64169	3.99707	9.24347	8.30663	12.8479	13.4234	20.2266	20.2821		0.118205	0.436184	1.56062	1.80628	1.62954	2.52373	2.38778	2.51701	4.43227	4.54213		0.906959	0.992449	20.2266	20.2821		0.144334	-0.13728	3.80149	4.26691		163.816	200.738	218.323	222.642		4.99223	14.3888	28.5389	43.5977
254	6.5822	3.90743	9.30746	8.12931	12.7879	13.3086	20.3882	20.1909		0.17496	0.436062	1.76829	1.70058	1.54368	2.46921	2.31856	2.51894	4.25489	4.53895		0.78584	1.09733	20.3882	20.1909		0.133452	-0.09613	3.99853	4.12122		163.638	200.389	218.069	222.122		4.84952	14.5195	28.3708	43.5102
255	6.52857	4.04558	9.39225	8.15778	12.6718	13.4402	20.2459	20.0517		0.274356	0.383818	1.71971	1.73784	1.48518	2.57667	2.38509	2.47717	4.37992	4.39484		0.838294	1.0031	20.2459	20.0517		0.182655	0.037319	3.94519	4.04182		163.395	200.155	217.554	221.984		4.83796	14.3513	28.2574	43.127
256	6.42912	4.10484	8.96125	8.22821	12.7335	13.2001	20.1084	19.8482		0.220906	0.523229	1.70071	1.68216	1.55968	2.51045	2.41364	2.48314	4.38597	4.41301		0.849536	1.11804	20.1084	19.8482		0.063273	-0.20096	3.95152	4.13187		163.216	199.753	217.134	221.554		4.73656	14.2663	28.2351	43.1086
257	6.3714	3.83886	9.18056	8.25223	12.6539	13.3275	19.9791	19.8331		0.191331	0.426075	1.81387	1.6843	1.55067	2.388	2.33813	2.53789	4.24283	4.44992		0.920715	1.1124	19.9791	19.8331		0.126003	-0.1677	3.99485	4.10142		163.123	199.502	216.78	221.02		4.65598	14.2584	28.1356	42.7922
258	6.38823	4.0627	9.06579	7.81499	12.7249	13.2797	20.0243	19.9236		0.185257	0.355618	1.65085	1.67683	1.27413	2.43934	2.31389	2.3892	4.33049	4.25907		0.728174	1.00679	20.0243	19.9236		0.107175	-0.11222	3.825	3.96015		162.666	198.93	216.355	220.459		4.74606	14.1499	28.1045	42.6172
259	6.52247	4.01233	9.20481	8.12523	12.6093	13.1599	19.8064	19.6869		0.12484	0.476166	1.5646	1.71136	1.50153	2.49195	2.26412	2.33836	4.22003	4.26972		0.749267	1.0026	19.8064	19.6869		0.157053	-0.04599	3.71858	4.21343		162.397	198.903	216.041	220.265		4.76063	14.2326	28.0931	42.6508
260	6.64789	3.97307	9.31018	8.05947	12.4993	13.1145	19.9403	19.6331		0.198485	0.467245	1.81317	1.61197	1.55007	2.40675	2.20323	2.50334	4.14555	4.33177		0.812269	1.01844	19.9403	19.6331		-0.00325	-0.26068	3.73882	4.11559		162.361	198.605	215.705	219.724		4.59943	14.2469	27.8372	42.5071
261	6.61732	3.99623	9.13092	8.11918	12.4835	13.3197	19.8542	19.6549		0.310711	0.486215	1.57479	1.72061	1.40335	2.39775	2.4089	2.45111	4.31584	4.22883		0.703649	0.983968	19.8542	19.6549		0.091049	-0.11023	3.49902	3.93528		162.249	198.262	215.21	219.275		4.68621	14.0533	27.7936	42.1911
262	6.67903	3.98998	9.02449	8.11999	12.4908	13.2402	19.6251	19.7184		0.121402	0.40786	1.61733	1.63238	1.35633	2.19759	2.27838	2.32627	4.22781	4.24175		0.998144	0.96581	19.6251	19.7184		0.180638	-0.06403	3.19901	4.15997		161.973	198.062	214.8	218.951		4.62495	13.9061	27.7133	42.1108
263	6.58534	3.8017	9.28374	8.02376	12.5776	13.0647	19.6521	19.352		0.22536	0.363794	1.78447	1.64519	1.41504	2.28671	2.20485	2.32987	4.03119	4.12991		0.892494	1.21516	19.6521	19.352		0.016651	-0.04373	3.33899	4.08012		161.736	197.599	214.394	218.529		4.46728	13.9837	27.6298	41.999
264	6.60811	4.00259	9.0839	8.02516	12.3882	13.1629	19.5359	19.4143		0.239801	0.585752	1.76725	1.76573	1.28313	2.48939	2.31665	2.2822	4.29246	4.18394		0.74126	0.946923	19.5359	19.4143		0.187865	0.07997	3.40402	4.07192		161.496	197.284	214.259	218.112		4.54852	13.8734	27.625	41.7917
265	6.70531	3.88426	9.11007	8.11509	12.5332	13.1278	19.3745	19.302		0.150541	0.466319	1.70811	1.78073	1.3375	2.34917	2.2865	2.30446	4.22042	4.3113		0.740295	1.02573	19.3745	19.302		0.045325	-0.00253	3.64191	4.08442		161.209	197.076	213.829	217.856		4.55832	13.7274	27.4847	41.7751
266	6.62096	3.97765	9.20047	7.99464	12.3262	13.0132	19.372	19.1375		0.042161	0.37147	1.78226	1.63798	1.4657	2.27455	2.17542	2.47126	3.97255	4.20174		0.797864	1.12705	19.372	19.1375		0.040848	-0.00916	3.66928	4.04007		161.091	196.698	213.468	217.317		4.33287	13.8636	27.4624	41.6278
267	6.5626	3.93213	8.95384	7.77045	12.1787	13.0684	19.4352	19.0602		0.293277	0.457325	1.59002	1.7165	1.41277	2.46808	2.19768	2.37518	4.07055	4.08081		0.568347	0.853235	19.4352	19.0602		0.094903	-0.01528	3.61085	4.06902		160.772	196.547	213.007	216.905		4.54634	13.6885	27.3939	41.4531
268	6.68162	3.88193	8.91998	7.98091	12.234	12.7652	19.1951	19.0091		0.164719	0.331184	1.63771	1.73521	1.50107	2.17386	2.28478	2.42883	3.93885	4.12955		0.812842	0.802387	19.1951	19.0091		0.040061	-0.14931	3.5492	4.11267		160.557	196.273	212.573	216.677		4.64441	13.672	27.3173	41.5057
269	6.48089	3.78786	8.85909	7.91617	12.1912	12.7512	19.162	18.7848		0.120248	0.415132	1.71504	1.63038	1.47293	2.20932	2.12346	2.51681	4.03231	3.96716		0.7151	1.03489	19.162	18.7848		0.063266	-0.12586	3.63381	4.10395		160.445	195.818	212.167	215.926		4.53086	13.7945	27.1772	41.3741
270	6.27898	3.97218	8.82917	7.72768	12.0169	12.9019	19.2589	18.9225		0.176535	0.353716	1.51764	1.8252	1.39887	2.34008	2.38679	2.38728	4.09219	4.00341		0.575232	0.813526	19.2589	18.9225		0.05347	0.043712	3.53448	4.07285		160.166	195.548	211.871	215.856		4.39084	13.577	27.0929	41.0603
271	6.58393	3.81156	8.78016	7.84418	12.162	12.675	19.0419	18.6123		0.077755	0.421558	1.42694	1.72996	1.51517	2.20123	2.16364	2.37779	4.12326	4.13641		0.714428	0.895515	19.0419	18.6123		-0.01816	-0.12158	3.61553	4.01932		160.064	195.345	211.626	215.375		4.23806	13.4945	27.0506	41.1643
272	6.45678	3.85059	9.03128	7.78786	12.0538	12.6782	18.9818	18.4425		0.230927	0.455821	1.74831	1.68555	1.48582	2.28164	2.24238	2.32171	4.08315	4.11526		0.773902	0.951402	18.9818	18.4425		0.032831	-0.0095	3.59736	3.91437		159.887	195.112	211.31	215.039		4.20161	13.576	27.0481	41.1357
273	6.41637	3.86973	8.85487	7.63115	12.0522	12.7358	18.8626	18.543		0.33347	0.482422	1.56804	1.74823	1.39679	2.38009	2.21758	2.40102	4.10796	4.10412		0.447327	0.833038	18.8626	18.543		-0.02084	-0.0051	3.52189	3.91137		159.713	194.769	210.836	214.831		4.28657	13.5871	26.9888	41.0112
274	6.29889	3.87439	8.95295	7.60871	11.9136	12.5354	18.6967	18.4623		0.068414	0.425072	1.65112	1.83203	1.52346	2.18655	2.27142	2.46432	4.1199	4.05843		0.771372	1.00639	18.6967	18.4623		0.098341	-0.12018	3.5237	3.88866		159.434	194.733	210.64	214.458		4.28621	13.3336	26.7875	40.8438
275	6.41424	3.751	8.85669	7.75079	11.9987	12.46	18.7702	18.4221		0.325585	0.574113	1.73779	1.74372	1.56799	2.35708	2.1055	2.48252	4.14804	3.96631		0.773854	1.09475	18.7702	18.4221		-0.00971	-0.23332	3.47939	3.87213		159.432	194.235	210.562	214.019		4.11662	13.3402	26.6349	40.6113
276	6.18496	3.84818	8.77855	7.6064	11.7498	12.4418	18.6294	18.3244		0.349989	0.435522	1.66154	1.72857	1.36995	2.47725	2.30867	2.22781	4.02974	3.91985		0.615149	0.929827	18.6294	18.3244		-0.02964	-0.13545	3.46744	3.75627		159.148	193.881	210.11	213.715		4.09319	13.32	26.6381	40.3803
277	6.26992	3.64701	8.64192	7.63946	11.9197	12.5791	18.4893	18.1045		0.210625	0.359831	1.60918	1.78945	1.50174	2.30155	2.01448	2.31269	4.04993	3.91446		0.67456	0.942049	18.4893	18.1045		-0.06773	-0.12719	3.51511	3.85798		158.794	193.613	209.773	213.32		4.3336	13.2647	26.5545	40.3522
278	6.37877	3.67122	8.85575	7.60337	11.6468	12.2675	18.4466	17.9246		0.240663	0.427454	1.75934	1.8044	1.49668	2.18708	1.97606	2.36089	3.82569	3.81055		0.636036	1.04446	18.4466	17.9246		0.044794	-0.17554	3.4974	3.83498		158.74	193.331	209.576	212.95		4.10659	13.3109	26.3802	40.1422
279	6.44352	3.7837	8.7672	7.67473	11.6588	12.575	18.3802	17.9743		0.312704	0.362548	1.69973	1.81979	1.36475	2.36063	2.31517	2.24262	4.00687	3.94678		0.692041	0.887525	18.3802	17.9743		-0.07095	-0.02634	3.44655	3.94497		158.43	192.98	209.108	212.56		4.20236	13.0969	26.3443	39.9792
280	6.5389	3.78637	8.75836	7.71947	11.9751	12.3953	18.3193	17.7826		0.119521	0.380569	1.70876	1.83623	1.54354	2.20247	2.2206	2.20601	3.8452	3.88472		0.643262	0.928106	18.3193	17.7826		-0.11475	-0.16902	3.50148	3.89057		158.237	192.736	208.753	212.018		4.02762	13.1427	26.2774	40.0305
281	6.47259	3.79143	8.89573	7.67493	11.8525	12.3607	18.4262	17.8216		0.237984	0.45414	1.6756	1.8326	1.42669	2.25439	2.10242	2.4126	3.94439	4.05364		0.594958	0.926906	18.4262	17.8216		-0.14355	-0.1696	3.34654	3.77515		158.216	192.571	208.517	211.669		4.09221	13.1334	26.2348	39.8593
282	6.51314	3.84192	8.72151	7.52343	11.7717	12.4425	18.3801	17.731		0.234104	0.466615	1.58812	1.76698	1.39286	2.34441	2.16891	2.34222	3.97735	3.85479		0.651294	0.91607	18.3801	17.731		-0.16236	-0.23968	3.4091	3.75673		157.908	192.028	208.129	211.306		4.07711	13.0673	26.1726	39.5874
283	6.49724	3.7436	8.86576	7.77063	11.8817	12.2678	18.287	17.7667		0.108826	0.318719	1.5423	1.717	1.4929	2.13221	2.02131	2.3731	3.78604	3.88025		0.786571	0.989908	18.287	17.7667		-0.14338	-0.28313	3.46138	3.70924		157.593	192.082	207.774	211.1		3.97222	12.9357	25.9958	39.5503
284	6.67314	3.80298	8.94129	7.63072	11.8968	12.4098	18.3971	17.6574		0.27062	0.256431	1.71164	1.62199	1.57671	2.17313	2.04422	2.32733	3.71213	3.9704		0.847498	1.00685	18.3971	17.6574		-0.07471	-0.16967	3.29397	3.63403		157.602	191.741	207.539	210.678		3.97971	13.0044	26.0967	39.466
285	6.52019	3.93574	8.72432	7.56057	11.5991	12.58	18.3105	17.7771		0.245627	0.393892	1.57065	1.70479	1.28155	2.29143	2.12572	2.20301	3.9486	3.89693		0.753772	1.02014	18.3105	17.7771		0.0096	-0.18885	3.33077	3.75904		157.609	191.554	207.176	210.478		4.107	12.9166	26.0065	39.4337
286	6.62398	3.8218	8.71914	7.50024	11.7434	12.2909	17.9826	17.4415		-0.01618	0.281848	1.57982	1.6728	1.46673	1.95285	2.04236	2.15247	3.76081	3.92395		0.794324	1.03272	17.9826	17.4415		-0.06153	-0.13133	3.35325	3.60353		157.276	191.407	206.837	210.119		4.02625	12.9183	26.0113	39.4867
287	6.61294	3.83679	8.77027	7.61089	11.6631	12.285	18.1831	17.4177		0.261987	0.371805	1.65146	1.49646	1.3221	2.19209	1.94047	2.3558	3.92876	3.8355		0.800697	0.969133	18.1831	17.4177		-0.07259	-0.16285	3.3154	3.50405		157.231	190.906	206.653	209.712		3.83275	12.9289	25.9073	39.196
288	6.62126	3.74326	8.82437	7.43826	11.7184	12.5603	18.2865	17.5363		0.236647	0.488677	1.58525	1.74288	1.33357	2.19053	2.08289	2.21327	4.06861	3.75129		0.698523	0.842365	18.2865	17.5363		-0.06527	-0.22718	3.36986	3.637		156.962	190.837	206.333	209.488		3.89448	12.78	25.7843	38.9472
289	6.80821	4.01016	8.57216	7.5634	11.7266	12.3741	18.0123	17.5887		0.065481	0.231363	1.56864	1.60574	1.51262	2.0715	2.12505	2.28235	3.73962	3.73129		0.814222	0.877203	18.0123	17.5887		-0.10928	-0.21606	3.34119	3.80164		156.671	190.478	205.84	208.976		3.9343	12.7982	25.7946	39.2136
290	6.56372	3.7667	8.32798	7.40664	11.5864	11.9034	17.8749	17.0624		0.312305	0.402547	1.64394	1.64576	1.51765	2.29804	1.96642	2.33608	3.96927	3.81876		0.749975	0.811054	17.8749	17.0624		0.118812	-0.2159	3.16193	3.63		156.456	190.117	205.609	208.46		3.86592	12.9454	25.6138	39.0197
291	6.50175	3.72712	8.53231	7.56338	11.3487	12.0715	17.8548	17.129		0.288745	0.390636	1.61602	1.63142	1.3224	2.15125	2.07959	2.20713	3.84611	3.69425		0.6026	0.815094	17.8548	17.129		0.013479	-0.27962	3.35168	3.73798		156.122	189.623	205.373	208.283		3.8734	12.5652	25.6374	38.8724
292	6.82279	3.90289	8.31276	7.50829	11.5959	12.0117	17.7092	17.0219		0.033262	0.402518	1.56068	1.63704	1.47544	2.02252	2.14689	2.21373	3.76407	3.73291		0.771777	0.667139	17.7092	17.0219		-0.00839	-0.29736	3.14941	3.5949		156.069	189.467	205.043	208.037		3.91666	12.504	25.5624	38.8825
293	6.55325	3.79539	8.53028	7.65012	11.4725	11.9152	17.8259	16.8559		0.325619	0.467264	1.80471	1.72871	1.48755	2.10956	1.94978	2.36883	3.82981	3.81916		0.620056	0.755828	17.8259	16.8559		0.014103	-0.02574	3.00608	3.58625		156.082	189.376	204.848	207.631		3.82315	12.7162	25.4858	38.6503
294	6.37921	3.66888	8.28395	7.28434	11.3534	12.0944	17.586	16.7895		0.270959	0.462207	1.63498	1.71886	1.35719	2.29738	2.14569	2.15888	3.99128	3.6638		0.627038	0.74864	17.586	16.7895		-0.01285	-0.11916	2.77131	3.66042		155.74	189.115	204.435	207.238		3.75564	12.6698	25.471	38.4305
295	6.60128	3.73197	8.49134	7.50146	11.3907	11.9526	17.5068	17.046		0.168469	0.406117	1.59697	1.69232	1.43134	2.14787	2.16852	2.29468	3.86909	3.77464		0.698865	0.646337	17.5068	17.046		-0.04533	-0.1971	2.82945	3.64825		155.658	189.003	204.213	206.947		3.71324	12.5547	25.3888	38.4115
296	6.51725	3.78525	8.56878	7.50811	11.4159	11.952	17.6067	16.896		0.178313	0.312339	1.63855	1.61212	1.41295	2.09127	2.05302	2.34453	3.59923	3.71648		0.600317	0.744098	17.6067	16.896		0.014817	-0.02203	2.69624	3.60641		155.585	188.667	203.963	206.557		3.62393	12.5932	25.2219	38.1513
297	6.44916	3.74463	8.31243	7.31891	11.181	11.8823	17.4218	16.9119		0.168133	0.516523	1.62492	1.59395	1.29857	2.24443	2.14982	2.32911	3.87385	3.68409		0.632214	0.783393	17.4218	16.9119		-0.02022	-0.22957	2.75339	3.62815		155.353	188.272	203.539	206.433		3.62143	12.5123	25.1134	38.1087
298	6.55208	3.62653	8.28651	7.24649	11.3049	11.8073	17.2961	16.6398		0.185248	0.414328	1.61951	1.49893	1.33952	2.1667	1.92757	2.24122	3.78929	3.65852		0.749279	0.860969	17.2961	16.6398		-0.04784	-0.03184	2.86757	3.55438		155.111	188.126	203.128	206.002		3.68607	12.3092	25.1362	38.0479
299	6.57262	3.47163	8.40013	7.31476	11.1765	11.8	17.3316	16.7268		0.239882	0.299569	1.66122	1.63466	1.42091	2.06177	1.97891	2.2215	3.53555	3.52332		0.699501	0.833421	17.3316	16.7268		-0.09907	-0.01831	2.76746	3.4581		154.98	187.894	202.927	205.628		3.68433	12.4381	25.1322	37.8816
300	6.46845	3.75483	8.54696	7.37581	11.3897	11.8913	17.0944	16.7006		0.324211	0.516284	1.5733	1.70843	1.4587	2.20307	2.05158	2.03016	3.81065	3.61305		0.528417	0.70113	17.0944	16.7006		-0.05521	-0.13108	2.70434	3.5255		155.056	187.684	202.619	205.421		3.57291	12.2224	25.1167	37.8024
301	6.66314	3.76997	8.51828	7.34635	11.1842	11.6135	17.4293	16.6223		0.261832	0.438239	1.52563	1.57672	1.5287	2.07008	1.93849	2.01476	3.6634	3.81935		0.763074	0.802649	17.4293	16.6223		-0.04451	-0.08704	2.85244	3.31438		154.562	187.471	202.276	205.145		3.595	12.2543	24.9871	37.678
302	6.69767	3.64544	8.47558	7.32101	11.0788	11.7032	17.2695	16.4241		0.194814	0.369928	1.61762	1.62498	1.46648	2.11545	2.07868	2.18149	3.68103	3.67075		0.459486	0.695011	17.2695	16.4241		-0.12308	0.00673	2.71463	3.34789		154.551	187.153	202.044	204.709		3.64382	12.1961	24.9663	37.6096
303	6.59483	3.84787	8.64116	7.26191	11.1886	11.6822	17.0303	16.6121		0.12197	0.348161	1.53275	1.56727	1.32471	2.06637	2.098	2.12818	3.62844	3.49825		0.413134	0.74081	17.0303	16.6121		-0.10625	-0.12896	2.74605	3.51079		154.233	186.826	201.645	204.389		3.68763	12.1572	24.8494	37.6061
304	6.75626	3.71337	8.5325	7.48278	11.1954	11.7455	17.1044	16.4392		0.13164	0.407342	1.56289	1.59582	1.46292	1.86419	2.01048	2.17243	3.64401	3.71206		0.590576	0.620514	17.1044	16.4392		0.0087	-0.09833	2.7118	3.37751		154.179	186.853	201.365	203.963		3.50732	12.1529	24.8766	37.3989
305	6.62335	3.58244	8.36763	7.28343	11.0736	11.5952	17.2276	16.4369		0.34127	0.438192	1.71245	1.68036	1.47256	2.18687	1.90035	2.28542	3.67918	3.72926		0.457875	0.785667	17.2276	16.4369		-0.14648	-0.01905	2.65952	3.25587		154.096	186.571	201.17	203.763		3.33541	12.0711	24.6185	37.332
306	6.54718	3.70026	8.3769	7.11994	11.0065	11.7238	16.9615	16.372		0.375362	0.433802	1.62435	1.59954	1.32869	2.0849	2.07726	1.9666	3.71045	3.64978		0.373839	0.669314	16.9615	16.372		-0.19259	-0.02976	2.6901	3.37355		153.921	186.264	200.968	203.552		3.3291	11.9651	24.7389	37.2412
307	6.73856	3.68321	8.54146	7.44061	11.2485	11.5477	17.0387	16.429		0.180588	0.362535	1.50588	1.65499	1.57015	2.01604	1.86025	1.98625	3.58748	3.61745		0.519495	0.61961	17.0387	16.429		-0.05648	-0.14837	2.6604	3.28567		153.684	186.109	200.594	203.16		3.35668	11.9695	24.5082	37.2786
308	6.74374	3.88993	8.73437	7.29808	11.0577	11.5685	17.0615	16.2712		0.179013	0.30113	1.49753	1.52186	1.42287	2.0953	1.78715	2.10678	3.5671	3.6119		0.560718	0.612604	17.0615	16.2712		-0.15255	-0.1017	2.46054	3.34216		153.477	185.854	200.37	202.746		3.30605	12.0206	24.4866	37.142
309	6.61641	3.88985	8.4581	7.31235	10.9473	11.6048	16.9658	16.4122		0.282694	0.418051	1.38281	1.58915	1.25985	1.97391	1.82054	1.94745	3.62522	3.39621		0.53031	0.556628	16.9658	16.4122		-0.11531	-0.12271	2.61326	3.38326		153.224	185.548	200.063	202.543		3.36428	11.9358	24.4791	37.1773
310	6.66979	3.70617	8.38319	7.49171	11.1177	11.561	16.7438	16.3704		0.124898	0.387269	1.48798	1.63819	1.48198	1.92331	1.88384	2.14567	3.59219	3.54715		0.624096	0.603187	16.7438	16.3704		-0.01653	-0.02443	2.5421	3.38781		153.207	185.161	199.733	202.148		3.37935	11.9442	24.403	37.0595
311	6.5461	3.74306	8.33639	7.10824	10.9002	11.3343	16.8181	16.3049		0.210979	0.340705	1.71734	1.47087	1.43849	1.97833	1.97162	2.06586	3.423	3.5379		0.62859	0.700157	16.8181	16.3049		-0.18689	0.064682	2.43344	3.28402		153.111	185.02	199.683	201.884		3.3247	11.8514	24.3688	36.8926
312	6.54116	3.82623	8.42946	7.09808	10.9682	11.5949	16.8228	16.2645		0.216299	0.446088	1.4535	1.76792	1.35532	2.05864	1.85952	2.05234	3.63105	3.61979		0.319958	0.592994	16.8228	16.2645		-0.30517	-0.07469	2.5669	3.45018		152.791	184.569	199.162	201.653		3.36268	11.9069	24.4503	36.6996
313	6.50664	3.85714	8.31875	7.27619	11.0009	11.474	16.6943	16.1068		0.141206	0.294427	1.40076	1.52353	1.34923	1.89837	1.82997	2.01732	3.47173	3.51519		0.690393	0.536725	16.6943	16.1068		-0.03972	-0.14681	2.54118	3.28041		152.668	184.434	198.812	201.256		3.314	11.8967	24.2798	36.771
314	6.53259	3.69561	8.59508	7.20543	10.9586	11.4615	16.6565	15.9528		0.213421	0.242376	1.34535	1.51315	1.21221	2.02727	1.70394	2.08587	3.49715	3.45268		0.491163	0.540654	16.6565	15.9528		-0.16384	0.00702	2.38231	3.33407		152.613	184.304	198.625	200.932		3.288	11.7566	24.2257	36.5961
315	6.58875	4.08108	8.27982	7.09801	10.7046	11.3259	16.686	16.0351		0.196936	0.261044	1.50589	1.6021	1.39277	1.97785	1.9752	2.06044	3.46354	3.44605		0.525817	0.473268	16.686	16.0351		-0.06438	0.01357	2.60047	3.31439		152.392	183.941	198.278	200.734		3.36046	11.6597	24.2297	36.4918
316	6.48457	3.94458	8.43211	7.38051	10.8033	11.3675	16.4166	15.9707		0.169369	0.302332	1.34938	1.68764	1.40731	2.06567	1.86059	2.10903	3.53357	3.58853		0.646753	0.484051	16.4166	15.9707		0.00934	0.041468	2.62557	3.19094		152.183	183.872	198.275	200.405		3.35501	11.6744	24.2545	36.5166
317	6.39162	3.76621	8.59582	7.30233	10.8335	11.3136	16.691	15.934		0.215602	0.352761	1.5931	1.59769	1.36961	2.01506	1.80207	2.17052	3.45565	3.35768		0.561024	0.641045	16.691	15.934		-0.0403	-0.11811	2.56791	3.26827		152.133	183.837	198.159	200.291		3.38462	11.8495	24.2249	36.4325
318	6.5632	3.8598	8.19666	7.2093	10.8494	11.4828	16.4858	15.9042		0.177598	0.50454	1.45625	1.60372	1.36093	1.99954	2.00998	2.09842	3.60672	3.48514		0.411999	0.426612	16.4858	15.9042		-0.12213	-0.14088	2.71085	3.17938		151.938	183.522	197.787	200.067		3.34582	11.817	24.1505	36.2589
319	6.4939	3.82615	8.39926	7.11501	10.9923	11.3796	16.442	15.9169		0.075861	0.470378	1.47339	1.56325	1.52708	1.96875	1.85079	2.22519	3.50247	3.45645		0.539636	0.378582	16.442	15.9169		-0.00322	-0.19301	2.67131	3.10699		151.542	183.269	197.393	199.669		3.27489	11.6103	24.0934	36.3696
320	6.50607	3.7217	8.36611	7.04045	10.7937	11.4763	16.415	15.7626		0.321516	0.427816	1.44605	1.56865	1.26223	2.12081	1.80658	2.28051	3.53073	3.44741		0.400073	0.633326	16.415	15.7626		-0.07092	-0.11383	2.52993	3.40942		151.661	183.147	197.209	199.363		3.27824	11.8231	23.8844	36.1298
321	6.44513	3.82411	8.18864	6.91029	10.5355	11.371	16.4489	15.782		0.192585	0.488991	1.30271	1.56728	1.24064	1.92846	1.8456	2.11303	3.5458	3.27127		0.587719	0.602333	16.4489	15.782		-0.04722	-0.10281	2.62253	3.28755		151.484	182.595	196.818	199.095		3.37811	11.6868	23.9878	36.0466
322	6.51772	3.85516	8.31548	7.22981	10.7669	11.0585	16.1551	15.618		-0.04542	0.228523	1.39056	1.53078	1.2598	1.86084	1.8094	1.98501	3.43402	3.42962		0.834191	0.693098	16.1551	15.618		-0.16389	-0.08727	2.48183	3.18312		151.183	182.484	196.504	198.65		3.2785	11.6369	23.8535	36.0051
323	6.46667	3.75269	8.26433	6.80179	10.8153	11.1005	16.2386	15.5817		0.107852	0.214747	1.51789	1.57996	1.34722	1.86989	1.60808	1.90892	3.58526	3.33047		0.565468	0.654465	16.2386	15.5817		0.036717	-0.12796	2.44376	3.3389		151.171	182.157	196.282	198.41		3.22151	11.7348	23.757	35.7772
324	6.43372	3.74917	8.1343	6.81711	10.5867	11.1484	16.1882	15.7006		0.132154	0.433785	1.28539	1.67206	1.23699	1.82018	1.81774	1.83969	3.66737	3.33894		0.318274	0.643511	16.1882	15.7006		0.048179	-0.13463	2.59648	3.15677		150.865	181.952	196.05	198.207		3.12435	11.4567	23.8907	35.8368
325	6.49152	3.68163	8.1063	7.03077	10.4513	11.0409	16.1107	15.3827		-0.0402	0.266176	1.42444	1.46617	1.35397	1.71599	1.80053	2.05449	3.46105	3.35216		0.472118	0.576332	16.1107	15.3827		0.02651	-0.17082	2.44977	3.07273		150.602	181.872	195.872	197.675		3.27914	11.5377	23.7821	35.765
326	6.59534	3.56709	8.20247	7.10247	10.7899	11.2934	16.2392	15.5944		0.054902	0.326649	1.52001	1.58893	1.36828	1.77262	1.8016	2.19483	3.40403	3.30878		0.478247	0.741962	16.2392	15.5944		-0.0203	-0.24352	2.45659	3.28659		150.563	181.659	195.714	197.547		3.17496	11.402	23.635	35.5563
327	6.4757	3.80596	8.19571	6.96535	10.7272	11.081	16.2666	15.5472		0.117446	0.415579	1.27754	1.59488	1.27875	1.95958	1.81107	1.98748	3.58766	3.34282		0.509082	0.56283	16.2666	15.5472		0.011599	-0.26402	2.49152	3.14397		150.438	181.283	195.186	197.399		3.26055	11.4437	23.732	35.5027
328	6.73444	3.52883	8.20667	6.99449	10.516	11.0496	16.0392	15.3869		-0.03484	0.306759	1.40082	1.62886	1.48255	1.76027	1.74519	1.97679	3.40416	3.42125		0.711731	0.526673	16.0392	15.3869		0.00781	-0.07656	2.40099	2.97123		150.102	181.354	194.926	197.1		3.19272	11.4923	23.7127	35.5609
329	6.37761	3.53711	8.22546	6.78867	10.7001	10.9112	15.9661	15.2451		0.099038	0.242352	1.34349	1.45978	1.21655	1.79855	1.75334	1.93187	3.23602	3.34567		0.536268	0.543767	15.9661	15.2451		0.021761	-0.15258	2.34832	3.07523		150.313	181.005	194.81	196.619		3.14029	11.6153	23.5831	35.2511
330	6.40644	3.71104	7.90153	6.8049	10.4452	10.9583	15.8197	15.1939		-0.11353	0.243138	1.28769	1.58304	1.08775	1.82511	1.71737	1.91554	3.41117	3.24524		0.466552	0.668855	15.8197	15.1939		0.01156	-0.05297	2.46622	3.09619		150.12	180.754	194.518	196.506		3.09587	11.4197	23.594	35.2839
331	6.51604	3.83134	8.07214	6.85133	10.4245	10.9108	15.7513	15.192		-0.18552	0.230144	1.32045	1.5155	1.2616	1.72372	1.52494	1.91057	3.33227	3.40286		0.658655	0.680829	15.7513	15.192		0.098391	0.130388	2.31051	3.12314		149.999	180.831	194.422	196.317		3.1512	11.3971	23.5021	35.3001
332	6.578	3.5826	8.24843	6.74924	10.4375	10.7905	15.9051	15.0503		-0.04831	0.160836	1.49602	1.52411	1.1385	1.80989	1.61112	1.92773	3.27742	3.3398		0.694154	0.562986	15.9051	15.0503		-0.00273	0.00735	2.40447	3.09991		149.878	180.423	194.036	195.96		3.18531	11.5089	23.4495	35.1384
333	6.47226	3.68189	7.94696	6.75292	10.4711	10.9217	15.6847	15.0996		-0.05209	0.236686	1.34828	1.62145	1.12076	1.82833	1.88376	2.03303	3.32476	3.14495		0.593724	0.714743	15.6847	15.0996		0.023488	-0.04206	2.39877	3.05146		149.799	180.011	193.862	195.768		3.23999	11.2767	23.4406	35.1638
334	6.44311	3.68408	8.13223	6.86159	10.4553	10.8462	15.6671	15.17		-0.10963	0.318743	1.30213	1.4651	1.3292	1.77734	1.71107	2.0543	3.34133	3.28674		0.808874	0.66576	15.6671	15.17		-0.07865	0.169878	2.3721	3.06203		149.449	180.013	193.486	195.409		3.22173	11.1917	23.2708	35.146
335	6.40923	3.6225	8.19565	6.83932	10.5475	10.8442	15.6303	15.1096		0.017776	0.157265	1.41808	1.39799	1.25233	1.77655	1.63644	1.97699	3.20227	3.29688		0.779261	0.777447	15.6303	15.1096		0.022758	0.161378	2.31951	3.0457		149.247	179.856	193.31	195.029		3.1548	11.3039	23.2404	34.9317
336	6.46483	3.7224	8.10523	6.8009	10.4191	11.0081	15.5869	14.9453		-0.11616	0.225309	1.12157	1.47759	1.09094	1.87228	1.64436	2.01691	3.32788	3.24106		0.689892	0.743782	15.5869	14.9453		0.112321	-0.03508	2.40624	3.01818		149.204	179.427	193.01	194.944		3.11965	11.2288	23.3087	34.9307
337	6.5598	3.80369	8.13972	6.87997	10.4648	11.0959	15.6409	15.0415		-0.14827	0.32281	1.34744	1.27122	1.31338	1.64179	1.57427	1.84574	3.15678	3.26994		0.730311	0.521984	15.6409	15.0415		0.049798	0.047247	2.32091	2.88222		148.965	179.424	192.783	194.583		3.05749	11.2138	23.2415	35.0121
338	6.68177	3.73396	8.02956	6.93556	10.2717	10.8526	15.5367	14.9105		-0.02897	0.063574	1.41458	1.5156	1.31225	1.81742	1.65077	2.08047	3.20448	3.24674		0.640736	0.608055	15.5367	14.9105		-0.0807	0.018562	2.39986	3.00168		148.797	179.032	192.483	194.158		3.06267	11.3094	23.125	34.7643
339	6.53675	3.72784	7.98214	6.84764	10.2081	11.0066	15.5465	14.8663		-0.09869	0.226041	1.40616	1.49614	1.2443	1.75105	1.67836	1.94326	3.14201	3.08271		0.440674	0.521118	15.5465	14.8663		-0.00816	0.017957	2.41499	2.92458		148.761	178.911	192.196	194.149		2.99944	11.2139	23.1438	34.6498
340	6.62879	3.6241	8.04013	6.93573	10.4726	10.9105	15.4945	14.8184		-0.09802	0.314766	1.31093	1.5508	1.16381	1.7645	1.53761	2.11207	3.19123	3.18369		0.601525	0.552718	15.4945	14.8184		0.010906	0.116799	2.24476	3.07551		148.509	178.59	192.072	193.802		3.00885	11.0319	23.2613	34.6514
341	6.59371	3.65932	8.05192	6.73431	10.2443	10.704	15.4364	14.7009		0.109987	0.140432	1.43132	1.54766	1.39039	1.81527	1.63449	2.12315	3.26208	3.39245		0.62367	0.707739	15.4364	14.7009		0.080961	0.122456	2.4227	3.0622		148.511	178.466	191.954	193.552		2.91667	11.166	23.0372	34.425
342	6.56877	3.76232	7.9173	6.73724	10.1632	10.9853	15.378	14.6648		0.12025	0.37647	1.32011	1.59699	1.31452	1.81808	1.58462	1.98987	3.40124	3.25095		0.552441	0.665778	15.378	14.6648		0.020686	0.034675	2.34064	2.97611		148.373	178.42	191.554	193.318		2.95074	10.9598	22.8842	34.2003
343	6.56561	3.61319	8.21342	6.71481	10.3063	10.7753	15.4046	14.6663		0.00628304	0.336911	1.267	1.38354	1.42041	1.76391	1.65594	1.95028	3.24786	3.18795		0.765906	0.544665	15.4046	14.6663		0.05133	0.042588	2.25461	3.04523		148.279	178.471	191.382	193.216		2.87755	11.016	22.8075	34.2442
344	6.63935	3.81295	8.05071	6.55092	10.3017	10.7632	15.4488	14.7494		0.00174952	0.102026	1.26412	1.34584	1.28419	1.85922	1.59454	1.97293	3.23712	3.15829		0.573462	0.669849	15.4488	14.7494		0.040367	0.09745	2.30463	2.98143		148.127	178.001	191.148	192.688		2.74112	11.0885	22.8241	33.9506
345	6.56515	3.94793	8.18349	6.76302	10.23	10.9396	15.1781	14.7647		-0.05471	0.449725	1.3966	1.38181	1.27687	1.64365	1.62342	1.90332	3.23773	3.09699		0.501489	0.572003	15.1781	14.7647		-0.04441	0.016345	2.24182	2.86509		147.798	177.805	190.898	192.541		2.90698	10.8669	22.8528	33.9939
346	6.71363	3.79763	8.28021	6.82243	10.3884	10.7586	15.2591	14.6637		-0.05279	0.371682	1.35523	1.53353	1.22033	1.69696	1.56866	1.98204	3.22677	3.19931		0.646704	0.55971	15.2591	14.6637		-0.07905	-0.01163	2.1924	2.88858		147.753	177.576	190.808	192.414		2.94629	10.9532	22.7507	33.9795
347	6.59367	3.63744	8.2893	6.71615	10.5204	10.5662	15.3195	14.5849		0.083435	0.202077	1.36421	1.3371	1.13406	1.77253	1.49109	1.98277	3.23029	3.17979		0.470851	0.482584	15.3195	14.5849		0.0237	0.018255	2.20331	2.91923		147.749	177.321	190.51	192.102		2.88849	11.0744	22.7862	33.9368
348	6.70833	3.79729	7.92406	6.73529	10.277	10.8142	15.1498	14.3429		-0.01677	0.349691	1.25312	1.5336	1.23112	1.83827	1.60251	1.98172	3.31495	3.12403		0.324852	0.584732	15.1498	14.3429		0.175187	0.074269	2.2127	2.91741		147.668	177.285	190.352	191.921		2.92412	10.9421	22.7334	33.7908
349	6.51473	3.62135	7.86022	6.76955	10.1581	10.6035	15.1031	14.4201		-0.03244	0.287799	1.27932	1.38586	1.20804	1.69053	1.59093	1.95172	3.32994	3.41282		0.535389	0.558434	15.1031	14.4201		0.110393	0.066471	2.14726	2.97035		147.382	177.142	190.065	191.425		2.88338	10.7726	22.3249	33.8492
350	6.65267	3.84377	8.04303	6.68989	10.0662	10.4463	15.0844	14.3209		-0.02643	0.214709	1.42009	1.46657	1.09714	1.70601	1.48345	1.86786	3.187	3.12908		0.414819	0.785231	15.0844	14.3209		0.143049	0.01619	2.29791	2.96975		147.411	176.755	189.82	191.325		2.7879	10.9323	21.9617	33.7581
351	6.58095	3.86286	8.0694	6.55307	10.0731	10.3683	14.9589	14.3126		-0.11938	0.334849	1.30327	1.39627	1.07178	1.66915	1.50047	1.74446	3.32378	2.98986		0.318544	0.570035	14.9589	14.3126		0.175305	0.092966	2.07802	2.76173		147.213	176.407	189.601	191.047		2.88283	10.7781	22.1793	33.7818
352	6.63316	3.81724	8.15743	6.70822	10.3513	10.5107	15.1009	14.4044		-0.03207	0.274688	1.28824	1.38379	1.16669	1.48184	1.38406	1.87006	3.27631	3.13516		0.553979	0.47682	15.1009	14.4044		0.095752	0.159518	2.12379	2.8298		146.969	176.388	189.52	190.721		2.82926	10.7713	22.4282	33.7184
353	6.59511	3.58585	8.33277	6.63669	10.3125	10.5708	15.0719	14.2944		-0.05104	0.124635	1.30116	1.37488	1.18801	1.65488	1.51928	1.97737	3.04663	3.12054		0.577332	0.524047	15.0719	14.2944		0.124714	0.147689	2.10059	2.79627		146.889	176.043	189.206	190.493		2.75365	10.8406	22.5539	33.614
354	6.74002	3.89748	8.01149	6.50722	9.99648	10.6831	14.939	14.4124		0.012284	0.358905	1.08449	1.57724	1.07954	1.68866	1.59258	1.74572	3.12943	3.06076		0.403162	0.435742	14.939	14.4124		0.134215	0.185153	2.05414	2.69585		146.779	176.016	188.93	190.504		2.82343	10.6503	22.564	33.5158
355	6.68101	3.75306	8.20133	6.6074	10.0337	10.8527	14.9782	14.2647		-0.12827	0.240625	1.28067	1.49009	1.11818	1.59315	1.40106	1.84246	3.07825	3.04453		0.487585	0.557485	14.9782	14.2647		0.100578	0.218395	2.09114	2.8127		146.555	175.937	188.563	189.908		2.79505	10.6538	22.4105	33.4899
356	6.67447	3.84052	8.07834	6.54788	10.1048	10.5367	15.0317	14.0426		-0.0966	0.124341	1.3094	1.39	1.05878	1.62047	1.45333	1.75989	3.07509	3.02067		0.490418	0.601745	15.0317	14.0426		0.16702	0.083501	2.07925	2.86976		146.582	175.58	188.528	189.773		2.72537	10.6589	22.4951	33.3845
357	6.47066	3.76032	8.03161	6.51089	9.82416	10.5953	14.89	14.038		-0.06454	0.162921	1.22984	1.3813	0.938073	1.61721	1.51978	1.77041	3.26677	2.93795		0.308007	0.6425	14.89	14.038		0.16095	0.219059	2.0384	2.70235		146.273	175.566	188.258	189.661		2.73774	10.6217	22.3918	33.1787
358	6.59928	3.54295	8.02641	6.76591	10.2002	10.7439	14.7998	13.9329		-0.09203	0.273847	1.28977	1.50384	1.12127	1.68469	1.42411	1.89903	3.08365	3.13373		0.702356	0.688001	14.7998	13.9329		0.128967	0.183702	2.05972	2.8088		146.074	175.209	188.096	189.474		2.75861	10.5228	22.2467	33.1761
359	6.6388	3.62904	8.2592	6.6691	10.2846	10.5291	14.866	14.117		-0.1134	0.140767	1.03157	1.4626	1.05405	1.83636	1.35046	1.83198	3.10604	3.00963		0.499988	0.722588	14.866	14.117		0.292897	0.101122	2.0429	2.82524		146.081	175.004	187.928	189.165		2.62175	10.643	22.241	33.2106
360	6.83937	3.9141	8.08244	6.46765	10.0834	10.5986	14.9303	13.9808		-0.09967	0.310244	1.29918	1.42088	0.967726	1.70861	1.36467	1.62931	2.99508	2.89849		0.468115	0.623341	14.9303	13.9808		0.322948	0.241512	1.94851	2.76004		145.902	174.984	187.553	189.017		2.71252	10.4259	22.1477	33.1256
361	6.64805	3.53979	8.23174	6.54971	10.1722	10.473	14.8303	13.9627		-0.10864	0.233356	1.30038	1.39086	1.11607	1.68819	1.43103	1.92396	3.10515	3.13179		0.596326	0.582984	14.8303	13.9627		0.380222	0.175575	1.98949	2.8333		145.638	174.722	187.286	188.639		2.65193	10.4963	22.1082	33.086
362	6.5889	3.3581	8.17772	6.55058	10.1356	10.4963	14.7005	13.8532		0.138596	0.260941	1.33766	1.4013	0.977933	1.72663	1.59483	1.85155	3.18146	3.00595		0.460731	0.679185	14.7005	13.8532		0.300119	0.209756	2.05103	2.80268		145.776	174.652	187.155	188.291		2.61472	10.4736	22.0994	33.0351
363	6.5807	3.71277	7.94738	6.47815	9.96485	10.4813	14.6549	13.8817		-0.10226	0.279638	1.24362	1.56999	1.02162	1.64947	1.52759	1.71988	3.04434	2.99676		0.490941	0.640279	14.6549	13.8817		0.342909	0.199984	1.95443	2.65854		145.385	174.239	186.748	188.155		2.7037	10.4225	22.1282	32.9747
364	6.54189	3.70385	8.11177	6.60683	10.2613	10.4671	14.4699	13.6958		-0.2212	0.254344	1.31944	1.57164	1.19269	1.58964	1.49041	1.72711	3.15422	3.16484		0.655677	0.548449	14.4699	13.6958		0.256049	0.258276	1.95262	2.79787		145.318	174.175	186.689	187.869		2.65086	10.361	22.0049	32.9761
365	6.65864	3.67834	8.22105	6.58167	10.0769	10.5474	14.6786	13.693		-0.05169	0.318402	1.31277	1.49884	1.0994	1.54931	1.45034	1.92827	3.01565	3.0259		0.459363	0.738714	14.6786	13.693		0.311047	0.263672	1.98036	2.7318		145.378	173.942	186.536	187.579		2.53032	10.4135	22.0536	32.7579
366	6.62859	3.71942	7.99986	6.48593	9.82733	10.5988	14.7605	13.6236		-0.07995	0.407461	1.10156	1.37225	0.99641	1.70189	1.44325	1.74933	3.09148	2.99666		0.476232	0.569265	14.7605	13.6236		0.382253	0.162924	1.86709	2.75521		145.237	173.81	186.167	187.361		2.53074	10.3852	21.9691	32.8022
367	6.74063	3.70789	8.0559	6.64849	9.98072	10.6225	14.6811	13.5748		-0.1567	0.153793	1.34924	1.35188	1.12855	1.71255	1.50522	1.75423	2.90859	3.06591		0.60238	0.593152	14.6811	13.5748		0.356928	0.149583	1.75562	2.88062		144.906	173.559	185.905	187.171		2.56395	10.3429	21.8337	32.7212
368	6.7274	3.71524	8.23427	6.58391	10.1161	10.297	14.6002	13.5791		0.036503	0.08533	1.31433	1.39257	0.969897	1.67324	1.54444	1.74539	2.96947	2.98613		0.618971	0.6796	14.6002	13.5791		0.360152	0.286965	1.87555	2.69606		144.93	173.436	185.858	186.971		2.47731	10.4332	21.7696	32.655
369	6.45792	3.68394	8.0997	6.59614	9.95042	10.3997	14.403	13.7342		-0.01253	0.341017	1.19596	1.37412	1.03351	1.62789	1.55591	1.74763	3.08992	2.94979		0.559569	0.677065	14.403	13.7342		0.726402	0.263019	1.74298	2.69433		144.643	173.216	185.59	186.797		2.61968	10.3498	21.8519	32.4522
370	6.63356	3.83424	8.25057	6.49009	10.0874	10.3752	14.5275	13.4423		-0.13785	0.10626	1.19943	1.25085	1.10098	1.4519	1.32174	1.71179	3.02042	2.91406		0.640552	0.687982	14.5275	13.4423		0.733402	0.304148	1.82418	2.82812		144.387	173.072	185.281	186.596		2.51296	10.2834	21.8374	32.6018
371	6.77378	3.68272	7.98938	6.37438	9.96836	10.3071	14.4172	13.624		-0.00686	0.143324	1.20968	1.18985	0.99433	1.74352	1.45305	1.69698	2.87823	2.79785		0.478919	0.631334	14.4172	13.624		0.776141	0.318193	1.89461	2.76534		144.619	172.779	185.099	186.155		2.47463	10.2923	21.8356	32.3838
372	6.50722	3.9302	7.8743	6.38431	9.8959	10.4593	14.3424	13.5926		-0.03542	0.345667	1.20843	1.38374	1.01912	1.49726	1.47209	1.67475	2.95149	2.89533		0.486925	0.607723	14.3424	13.5926		0.747686	0.244892	1.79357	2.73898		144.35	172.649	184.937	186.084		2.56389	10.2541	21.6805	32.2616
373	6.68509	3.66653	8.08667	6.51063	9.90139	10.4455	14.4307	13.4656		-0.11799	0.101812	1.053	1.25871	1.01934	1.52951	1.40586	1.72606	2.91128	2.96194		0.616261	0.541771	14.4307	13.4656		0.664087	0.261223	1.87304	2.82529		144.128	172.702	184.732	185.743		2.32817	10.2197	21.5634	32.293
374	6.71251	3.65875	8.14156	6.45781	9.8725	10.3032	14.4909	13.532		0.00695121	0.083698	1.28703	1.25098	1.02715	1.5583	1.25071	1.68718	2.82933	2.90187		0.39469	0.531024	14.4909	13.532		0.704924	0.376142	1.80333	2.72491		144.184	172.362	184.557	185.406		2.42647	10.1174	21.5364	32.1535
375	6.66938	3.8376	7.93092	6.5703	9.92366	10.2671	14.4225	13.6192		0.039467	0.330027	1.00038	1.40658	1.14209	1.64065	1.46022	1.72953	3.09447	2.90023		0.488647	0.512239	14.4225	13.6192		0.79057	0.424063	1.78836	2.79776		143.889	172.229	184.259	185.33		2.46009	9.96494	21.5606	31.9855
376	6.55336	3.74164	7.97706	6.6275	9.95624	10.1382	14.2329	13.1753		-0.07333	0.213246	1.15484	1.43	1.1455	1.46002	1.40947	1.79199	2.97049	3.06903		0.526745	0.566504	14.2329	13.1753		0.69949	0.321512	1.80364	2.89287		143.779	172.048	184.116	185.123		2.36738	10.0911	21.6474	31.9904
377	6.48517	3.71036	7.94541	6.46623	9.60428	10.203	14.3312	13.3719		0.098807	0.096433	1.17497	1.23888	0.978118	1.54911	1.40745	1.77387	2.909	2.88996		0.427661	0.608453	14.3312	13.3719		0.755151	0.326707	1.66489	2.72799		143.807	171.944	184.006	184.917		2.19998	10.1366	21.4845	31.7093
378	6.64048	3.78324	7.8808	6.38203	9.88382	10.3336	14.0807	13.3194		-0.1424	0.204173	1.05046	1.3022	1.05871	1.57905	1.39045	1.65987	2.98838	2.72849		0.515429	0.411158	14.0807	13.3194		0.724621	0.394292	1.67099	2.82572		143.65	171.711	183.802	184.788		2.56209	10.0929	21.6923	31.7349
379	6.83959	3.6228	8.00463	6.41772	9.94592	10.1864	14.1743	13.161		-0.15103	0.174594	1.17992	1.27166	0.964265	1.54689	1.40529	1.65971	2.85581	2.83146		0.417261	0.292827	14.1743	13.161		0.520327	0.389862	1.80712	2.87321		143.507	171.696	183.6	184.504		2.46417	10.1246	21.4287	31.8636
380	6.54152	3.69241	7.92306	6.23395	9.66043	10.0848	14.0454	13.3078		0.117803	0.164427	1.18831	1.32049	0.946794	1.69379	1.33562	1.88622	2.96189	2.9448		0.242627	0.462743	14.0454	13.3078		0.602029	0.345355	1.68036	2.74765		143.455	171.456	183.544	184.128		2.36927	10.1672	21.4153	31.5099
381	6.56974	3.75689	7.92106	6.37414	9.76409	10.1024	14.0933	13.1528		-0.02372	0.227484	1.08163	1.24298	0.977004	1.72468	1.4607	1.81551	3.03849	2.88331		0.275965	0.354687	14.0933	13.1528		0.566178	0.352785	1.43014	2.94386		143.407	171.257	183.102	184.153		2.27241	9.97065	21.3413	31.4921
382	6.69681	3.54251	8.01378	6.38806	9.86294	10.0359	14.1822	13.1754		-0.21674	0.119958	1.17238	1.29125	1.03066	1.44226	1.36266	1.80288	2.74377	2.82156		0.358055	0.394486	14.1822	13.1754		0.674756	0.313507	1.6953	2.87377		143.296	171.133	182.927	183.819		2.20616	9.88678	21.3158	31.4278
383	6.69762	3.68838	8.1499	6.26786	9.86355	10.0397	14.2583	13.1387		-0.0075	0.241036	1.20392	1.18817	0.908752	1.58436	1.34586	1.81742	2.74952	2.85292		0.566041	0.580504	14.2583	13.1387		0.581826	0.35155	1.61766	2.70279		143.336	170.996	182.903	183.502		2.16722	9.96444	21.2766	31.3664
384	6.63952	3.76991	8.17347	6.27059	9.86965	10.1201	14.0377	13.4303		-0.13488	0.242554	1.05033	1.1511	1.04706	1.61273	1.3546	1.55663	2.94589	2.89032		0.383178	0.504702	14.0377	13.4303		0.589893	0.350928	1.58918	2.57616		143.03	170.728	182.497	183.408		2.23653	9.96866	21.2493	31.34
385	6.57016	3.67012	8.26023	6.40834	9.99373	10.2652	14.0519	13.0976		-0.12171	0.116976	1.20739	1.25816	1.06615	1.52251	1.36873	1.63508	2.85216	2.87334		0.647254	0.586413	14.0519	13.0976		0.538769	0.262574	1.79911	2.71896		142.841	170.637	182.494	183.248		2.29816	9.87526	21.1967	31.2786
386	6.54845	3.75997	8.00275	6.34277	9.9211	10.0026	13.9617	13.0997		-0.02668	0.030366	1.08994	1.26471	0.969403	1.51929	1.41906	1.76136	2.76553	2.7615		0.59585	0.59428	13.9617	13.0997		0.634492	0.387961	1.713	2.74183		142.923	170.493	182.169	182.922		2.10442	9.80667	21.2606	31.0663
387	6.63375	3.78582	7.80718	6.36741	9.55511	10.1636	14.0087	12.8896		0.063553	0.189118	1.17024	1.31061	0.898857	1.51513	1.46814	1.60603	3.0014	2.78097		0.582153	0.613923	14.0087	12.8896		0.628449	0.328344	1.55977	2.84245		142.533	170.183	181.878	182.789		2.24663	9.66899	21.1772	31.0835
388	6.51373	3.47598	8.12121	6.42449	9.92568	10.077	13.9911	12.8491		-0.15439	0.087776	1.27088	1.27265	0.898211	1.31718	1.20941	1.66368	2.83158	2.76194		0.767456	0.587769	13.9911	12.8491		0.485054	0.384534	1.76041	2.6445		142.521	170.146	181.709	182.441		2.29245	9.85437	20.9844	31.0586
389	6.60638	3.71314	8.02281	6.41147	9.76795	10.0734	14.0937	13.0722		-0.01034	0.065581	1.26379	1.21387	1.03411	1.51227	1.35899	1.73537	2.7868	2.83337		0.545276	0.609948	14.0937	13.0722		0.677191	0.327904	1.61937	2.54536		142.378	170.001	181.535	182.208		2.25216	9.85001	21.1352	30.9748
390	6.75463	3.71546	7.89537	6.30146	9.63868	10.1337	13.9616	12.9811		0.054362	0.135753	1.10261	1.2209	1.01246	1.48289	1.32981	1.57374	2.77638	2.82646		0.597583	0.527521	13.9616	12.9811		0.509154	0.271806	1.53731	2.67238		142.143	169.748	181.222	181.997		2.29713	9.85262	21.0182	31.1057
391	6.90443	3.70155	8.03714	6.39736	9.82081	10.0934	13.8335	13.0351		-0.06644	0.046503	1.3374	1.24055	0.986492	1.5138	1.27292	1.5787	2.78639	2.74369		0.574866	0.522327	13.8335	13.0351		0.725719	0.346435	1.6821	2.65719		142.01	169.513	181.201	181.853		2.13618	9.76122	20.8178	31.1098
392	6.68898	3.51071	8.04478	6.33662	9.65658	10.0862	14.0713	13.0732		0.081081	0.123498	1.2599	1.25077	1.00901	1.5504	1.36733	1.75631	2.83256	2.81642		0.397205	0.653863	14.0713	13.0732		0.680228	0.451683	1.69179	2.36548		142.161	169.422	181.048	181.638		2.07775	9.73407	20.7673	30.839
393	6.62807	3.66176	8.12899	6.17686	9.62208	10.0992	13.9859	13.2202		0.028602	0.26125	1.21875	1.318	0.991263	1.66998	1.3947	1.56827	2.81543	2.71667		0.556408	0.662208	13.9859	13.2202		0.651335	0.357518	1.53773	2.52331		141.687	169.3	180.754	181.413		2.08186	9.48406	20.8073	30.8416
394	6.69172	3.53017	8.15629	6.068	9.73537	9.99664	13.8762	12.9593		-0.13404	0.149027	1.29601	1.30638	1.04626	1.65262	1.2165	1.73809	2.82837	2.88041		0.547425	0.564361	13.8762	12.9593		0.537307	0.374775	1.67007	2.49547		141.783	169.119	180.614	181.244		2.04969	9.58873	20.7842	30.9125
395	6.52123	3.38923	7.82432	6.23676	9.6241	9.92882	13.6796	12.8197		-0.03355	0.124456	1.31618	1.17291	1.07994	1.70024	1.47538	1.77086	2.83317	2.93306		0.465735	0.592669	13.6796	12.8197		0.634358	0.408935	1.30236	2.29083		141.861	168.825	180.417	180.958		1.99518	9.73715	20.773	30.7169
396	6.59626	3.44131	7.84762	6.19486	9.43167	9.96687	13.5136	13.0246		-0.12404	0.333468	1.10237	1.29249	1.05388	1.73404	1.42614	1.58443	2.9664	2.81765		0.261585	0.504296	13.5136	13.0246		0.589951	0.27532	1.46322	2.45006		141.574	168.782	180.234	180.86		2.03171	9.64782	20.7648	30.5952
397	6.52007	3.47934	7.97649	6.12741	9.31589	9.97112	13.6563	12.786		-0.20523	0.144362	1.29096	1.2442	1.01993	1.45337	1.15426	1.55874	2.82578	2.86276		0.440197	0.377937	13.6563	12.786		0.503881	0.331205	1.66092	2.37017		141.478	168.368	179.95	180.632		2.03077	9.5151	20.6928	30.6358
398	6.65948	3.50708	7.97715	6.15145	9.41467	9.95131	13.5487	12.7982		-0.18542	0.113654	1.04983	1.20386	0.908781	1.53398	1.21155	1.55423	2.72984	2.77934		0.376709	0.614777	13.5487	12.7982		0.641344	0.423174	1.54834	2.3241		141.466	168.367	179.825	180.47		2.00472	9.51702	20.6504	30.5116
399	6.85267	3.44779	7.79155	6.1947	9.54984	9.87558	13.5286	12.8328		-0.11573	0.155455	1.12443	1.20386	0.94965	1.5465	1.17963	1.63242	2.79547	2.59847		0.370349	0.531031	13.5286	12.8328		0.639676	0.324748	1.5994	2.5744		141.294	168.205	179.509	180.206		2.12708	9.47166	20.6663	30.4078
400	6.74975	3.62928	7.94819	6.17778	9.62623	9.90164	13.5874	12.6507		-0.33196	0.176329	1.1541	1.21627	1.09135	1.49329	1.15405	1.76485	2.71589	2.75172		0.540173	0.509956	13.5874	12.6507		0.681775	0.372289	1.6507	2.4352		141.178	168.153	179.459	180.018		1.96605	9.44417	20.5264	30.259
401	6.66127	3.46207	8.18567	6.20431	9.44071	9.83735	13.5183	12.607		-0.02616	0.145459	1.16512	1.16101	0.970117	1.55492	1.37536	1.65097	2.78707	2.78698		0.562147	0.553868	13.5183	12.607		0.735928	0.466137	1.59415	2.43029		141.112	167.936	179.226	179.798		1.90027	9.44542	20.629	30.2352
402	6.56921	3.609	7.93879	6.2535	9.40331	9.98654	13.4295	12.6742		0.08609	0.189085	1.20306	1.3394	1.02931	1.58684	1.42102	1.53381	2.83229	2.65151		0.473425	0.41164	13.4295	12.6742		0.618529	0.354798	1.68984	2.3964		140.89	167.663	179.033	179.614		1.98724	9.39501	20.5887	30.183
403	6.70642	3.62664	7.90197	6.19555	9.56585	9.95318	13.2203	12.7954		-0.22619	0.220288	1.23299	1.39076	1.04665	1.37662	1.40859	1.59917	2.80527	2.87333		0.426844	0.398967	13.2203	12.7954		0.722365	0.357594	1.50629	2.51111		140.845	167.627	178.96	179.235		2.05692	9.39255	20.4813	30.1936
404	6.61548	3.64143	8.03519	6.26626	9.49189	9.77803	13.5635	12.7084		-0.00798	0.18912	1.18062	1.1494	0.945921	1.54235	1.30698	1.52446	2.79934	2.68282		0.359423	0.395228	13.5635	12.7084		0.679164	0.523703	1.41103	2.33719		140.875	167.629	178.838	179.104		1.83206	9.51331	20.4395	30.1231
405	6.72498	3.79864	8.02423	6.31014	9.38592	10.0429	13.6255	12.631		-0.08651	0.237785	1.28425	1.35346	1.05431	1.52507	1.39651	1.46592	2.80391	2.49815		0.469653	0.364435	13.6255	12.631		0.576008	0.434413	1.39392	2.4323		140.734	167.336	178.56	179.046		1.94631	9.34672	20.3577	30.0591
406	6.89557	3.738	8.04256	6.13639	9.34701	9.99379	13.5838	12.6605		-0.0416	0.249259	1.2387	1.2129	1.05704	1.57001	1.19848	1.66015	2.87815	2.77784		0.497131	0.488404	13.5838	12.6605		0.803101	0.439806	1.4965	2.3243		140.462	167.292	178.383	178.768		1.58368	9.26061	20.2756	29.9826
407	6.75948	3.65473	7.9092	6.14653	9.3299	9.94134	13.6994	12.5547		0.056913	0.188063	1.21991	1.18255	1.02561	1.60941	1.25462	1.6582	2.72165	2.81684		0.584266	0.485308	13.6994	12.5547		0.782292	0.547247	1.38672	2.23467		140.533	167.014	178.201	178.369		1.76305	9.24164	20.2019	29.9071
408	6.83949	3.59071	8.04896	6.27735	9.31825	10.1318	13.4854	12.6345		0.054718	0.085771	1.20786	1.32405	0.969937	1.47997	1.22741	1.5242	2.7647	2.66808		0.46853	0.468244	13.4854	12.6345		0.702614	0.488627	1.48501	2.30741		140.204	166.89	177.938	178.405		1.79503	9.29095	20.2757	29.9479
409	6.73868	3.62504	7.93441	6.41829	9.43767	9.89447	13.4984	12.5264		0.011936	0.180586	1.27934	1.26314	0.813835	1.43422	1.07495	1.62966	2.7111	2.60905		0.543751	0.364523	13.4984	12.5264		0.574162	0.499104	1.58577	2.22378		140.122	166.821	177.877	178.112		1.80316	9.26769	20.1067	29.9208
410	6.76342	3.4893	7.82095	6.11419	9.28898	9.84681	13.3316	12.5316		0.141482	0.241488	1.12232	1.13742	0.931949	1.48737	1.17545	1.65119	2.75861	2.71143		0.283947	0.446968	13.3316	12.5316		0.797668	0.496897	1.43866	2.29952		140.123	166.497	177.607	177.944		1.80104	9.2249	20.2467	29.7869
411	6.73502	3.6754	8.08323	6.35786	9.39623	9.98133	13.4982	12.3648		-0.04059	0.245529	1.06602	1.35428	1.02281	1.39249	1.37072	1.49118	2.68579	2.66968		0.355664	0.387825	13.4982	12.3648		0.679348	0.570614	1.38353	2.37736		139.976	166.539	177.385	177.955		1.90394	9.3067	20.2599	29.9103
412	7.05536	3.75812	8.06832	6.19648	9.47858	9.93159	13.3643	12.4781		-0.12199	0.140453	1.21316	1.25228	0.994218	1.38474	1.12436	1.57084	2.73975	2.6662		0.485804	0.421703	13.3643	12.4781		0.720143	0.557801	1.48461	2.28156		139.82	166.296	177.438	177.615		1.80071	9.23542	19.9235	29.7616
413	6.96046	3.68692	8.03856	6.26729	9.52261	9.99969	13.5643	12.5517		0.033743	0.143685	1.25061	1.10999	0.843559	1.38774	1.23601	1.52407	2.6418	2.70124		0.442028	0.496314	13.5643	12.5517		0.630574	0.601406	1.46365	2.23151		139.929	166.21	177.1	177.458		1.71943	9.18281	20.1497	29.6721
414	6.72885	3.63586	8.15982	6.31454	9.56531	10.0734	13.4429	12.6371		-0.15876	0.080371	1.14575	1.23031	0.903036	1.61366	1.18067	1.52372	2.88609	2.63224		0.49569	0.570479	13.4429	12.6371		0.638109	0.379633	1.5311	2.18417		139.611	166.049	176.992	177.33		1.87374	9.23441	20.1709	29.82
415	6.97264	3.61714	8.18391	6.34021	9.59114	9.949	13.4118	12.4052		-0.23219	0.00482082	1.29276	1.2925	1.00918	1.29744	1.02196	1.63218	2.78273	2.70955		0.567823	0.535802	13.4118	12.4052		0.770714	0.481157	1.45604	2.14283		139.716	166.009	176.988	177.155		1.93029	9.1813	19.9848	29.8107
416	6.94985	3.57851	8.13047	6.31738	9.36574	9.89246	13.5807	12.4475		0.041978	-0.0581	1.14148	1.13355	0.955952	1.43134	1.1316	1.56542	2.65903	2.76594		0.436989	0.503067	13.5807	12.4475		0.704039	0.503449	1.27999	2.20382		139.514	165.842	176.591	176.834		1.80953	9.20963	19.9115	29.5888
417	6.94448	3.54772	8.083	6.28459	9.24011	9.87714	13.4337	12.2824		-0.15112	0.097814	0.977511	1.21399	0.944552	1.37754	1.1673	1.45136	2.5572	2.56684		0.393455	0.448013	13.4337	12.2824		0.57304	0.431772	1.42863	2.25523		139.391	165.562	176.306	176.71		1.85206	9.11214	19.9698	29.5835
418	6.94773	3.5565	8.11023	6.4226	9.25743	10.0087	13.2614	12.3664		-0.1841	0.00960767	1.17662	1.26995	0.857183	1.31864	1.24505	1.57219	2.58264	2.54679		0.466956	0.551165	13.2614	12.3664		0.787506	0.572913	1.35825	2.05007		139.331	165.516	176.28	176.238		1.83093	9.09059	19.795	29.7308
419	6.86177	3.32358	7.75338	6.25663	9.43979	9.65053	13.2754	12.0351		0.144885	0.142224	1.10903	1.24747	0.862392	1.51614	1.14981	1.5235	2.54165	2.63665		0.460181	0.503527	13.2754	12.0351		0.762963	0.498773	1.22561	2.21779		139.065	165.371	176.064	176.192		1.85094	9.12445	19.8833	29.4442
420	6.78334	3.70152	7.91462	6.09424	9.33335	9.84892	13.0758	12.0034		-0.05912	0.318586	1.07178	1.27415	0.907129	1.35817	1.18901	1.59778	2.70891	2.49999		0.279272	0.456744	13.0758	12.0034		0.727767	0.482494	1.36245	2.28094		138.995	165.255	175.818	176.009		1.85293	9.1918	19.6761	29.6332
421	6.91077	3.69783	8.00971	6.27544	9.53902	9.81345	13.3169	12.2064		0.014082	0.153823	1.15893	1.26189	0.868215	1.29771	1.10222	1.63802	2.63633	2.67292		0.369202	0.401489	13.3169	12.2064		0.861327	0.677167	1.28028	2.26687		138.86	165.033	175.813	175.796		1.85654	9.171	19.7074	29.609
422	7.00202	3.60095	7.85232	6.2432	9.45776	9.88011	13.3642	12.132		0.078098	0.028529	1.09418	1.08993	0.936817	1.51812	1.20685	1.65758	2.69131	2.70095		0.323401	0.529284	13.3642	12.132		0.691252	0.626763	1.2434	2.24212		138.82	164.853	175.471	175.533		1.72477	9.20616	19.6592	29.4494
423	6.75856	3.6344	8.084	6.18731	9.19983	9.8011	13.3511	12.2209		0.048635	0.249796	1.13072	1.32411	0.953769	1.43369	1.29092	1.48291	2.73445	2.6099		0.374731	0.457081	13.3511	12.2209		0.839772	0.569937	1.3435	2.31446		138.584	164.682	175.284	175.438		1.80608	9.06534	19.5475	29.436
424	7.01369	3.8227	8.08102	6.2014	9.36811	9.7774	13.2478	12.0552		0.024099	0.210735	1.15885	1.33886	1.03642	1.38479	1.18962	1.60101	2.72869	2.80142		0.433545	0.434759	13.2478	12.0552		0.813712	0.752603	1.15419	2.25092		138.478	164.648	175.035	175.107		1.70577	9.09757	19.5794	29.5051
425	6.93819	3.68756	7.87862	6.13342	9.22174	9.81191	13.3813	11.9406		0.120721	0.129948	1.07825	1.30582	1.02675	1.55683	1.13039	1.50081	2.60932	2.71875		0.309046	0.332562	13.3813	11.9406		0.764067	0.574992	1.11391	2.22319		138.509	164.44	174.971	175.082		1.71639	9.11456	19.5174	29.314
426	6.85659	3.79289	8.04192	6.40332	9.24065	9.7645	12.988	12.0965		-0.13421	0.187865	1.01717	1.27064	1.11087	1.34731	1.25234	1.44992	2.72185	2.42037		0.369677	0.501461	12.988	12.0965		0.783673	0.675643	1.2549	2.13506		138.422	164.299	174.707	174.936		1.76765	8.96811	19.5173	29.2354
427	7.11458	3.77792	8.16207	6.42147	9.40304	9.5732	13.155	11.9611		0.086749	0.208368	1.23506	1.25078	0.990748	1.24704	1.14823	1.51917	2.60947	2.62167		0.664734	0.654633	13.155	11.9611		0.684247	0.595594	1.22086	2.14076		138.255	164.141	174.656	174.638		1.67796	8.97664	19.4385	29.2419
428	6.9749	3.70718	8.09041	6.28673	9.2687	9.75744	13.1965	11.9231		0.103928	0.053116	1.23188	1.27167	1.0029	1.51721	1.16066	1.57921	2.57303	2.51041		0.645288	0.651105	13.1965	11.9231		0.774361	0.567823	1.1508	2.17107		138.196	163.94	174.445	174.335		1.66556	8.94568	19.3279	28.8902
429	6.96675	3.65426	7.92248	6.00255	9.08724	9.81797	13.1732	11.7434		-0.02098	0.208467	1.09498	1.2504	0.967549	1.46673	1.1644	1.52708	2.63482	2.47457		0.456666	0.487364	13.1732	11.7434		0.793195	0.656298	1.26199	2.07151		137.884	163.893	174.151	174.061		1.81957	8.91129	19.4135	29.0212
430	6.8766	3.63474	8.15604	6.25633	9.1102	9.83486	13.2151	12.0112		-0.17291	0.144933	1.29039	1.21812	0.949411	1.396	1.23918	1.64729	2.57016	2.65189		0.474011	0.428228	13.2151	12.0112		0.673281	0.535138	1.03525	2.07301		137.867	163.804	174.115	174.204		1.5663	8.79206	19.2384	29.0658
431	6.95231	3.67343	7.98814	6.20886	9.10482	9.75593	13.2747	11.9204		0.160744	0.219908	1.23511	1.2896	0.996222	1.64576	1.29685	1.60189	2.49437	2.57042		0.375867	0.488043	13.2747	11.9204		0.645224	0.534685	1.08345	2.25956		137.84	163.601	173.946	173.792		1.5545	8.9048	19.2609	28.825
432	7.00693	3.70015	7.87865	6.09072	8.99288	9.84196	12.8716	11.8703		0.119602	0.055193	1.16507	1.32905	0.886709	1.59155	1.20784	1.5593	2.61923	2.55935		0.352881	0.445697	12.8716	11.8703		0.726794	0.577564	1.05359	2.25466		137.916	163.547	173.717	173.806		1.73315	8.71924	19.2372	28.9324
433	6.91338	3.597	8.17881	6.27726	8.96395	9.67628	13.0875	11.7776		-0.1783	0.156977	1.18992	1.2075	0.873046	1.49927	1.16894	1.52384	2.47693	2.74637		0.386255	0.388714	13.0875	11.7776		0.650763	0.845161	0.981271	2.14059		137.668	163.308	173.575	173.396		1.74224	8.79766	19.1917	28.961
434	6.79777	3.70944	7.96824	6.20691	9.26462	9.72517	12.9963	11.7761		0.013756	0.143719	1.26405	1.33891	0.960268	1.41829	1.20773	1.54608	2.54246	2.54429		0.4406	0.583979	12.9963	11.7761		0.712027	0.818448	1.11838	2.14783		137.564	163.084	173.439	173.216		1.68391	8.74814	19.3199	28.6966
435	7.03623	3.81237	8.00351	6.17608	9.09887	9.77274	12.8683	11.9629		-0.01845	0.298886	1.19699	1.37634	1.08998	1.4248	1.26659	1.37946	2.64721	2.61605		0.404504	0.508313	12.8683	11.9629		0.741768	0.726187	1.23851	2.18975		137.517	163.166	173.259	173.285		1.71702	8.82515	19.2142	28.7566
436	6.93167	3.55379	8.0577	6.20799	9.26253	9.70526	12.8399	11.8589		-0.09978	0.11842	1.18312	1.08032	1.01471	1.31085	1.23036	1.55394	2.47854	2.66631		0.369898	0.384868	12.8399	11.8589		0.754083	0.767819	1.3378	2.09997		137.316	162.932	173.064	172.983		1.60788	8.78845	19.096	28.6767
437	6.94771	3.63804	7.97702	6.40227	9.04673	9.75784	13.0641	12.0835		0.108739	0.200817	1.21835	1.18981	0.955102	1.48349	1.22689	1.50862	2.61392	2.47357		0.15083	0.339606	13.0641	12.0835		0.637586	0.710393	1.46388	2.09567		137.31	162.651	172.925	172.728		1.66112	8.69657	19.2136	28.5337
438	7.06489	3.84046	7.92294	6.24654	8.99293	9.59743	13.0473	11.6773		0.014452	0.199183	1.0985	1.24578	0.881897	1.43017	1.21846	1.46064	2.57388	2.43216		0.384899	0.46357	13.0473	11.6773		0.701626	0.743019	1.48209	2.04074		137.239	162.646	172.851	172.663		1.67015	8.5944	19.0903	28.7571
439	7.09084	3.62034	8.02246	6.18686	8.99156	9.61427	12.7804	11.6027		-0.08214	0.028489	1.12268	1.20895	0.972718	1.33616	1.08041	1.5924	2.64997	2.5604		0.449231	0.458807	12.7804	11.6027		0.638933	0.844722	1.34601	1.92488		137.111	162.576	172.776	172.335		1.68316	8.74749	18.9609	28.5674
440	6.91151	3.62258	7.96715	6.30085	8.97866	9.66522	12.9953	11.7514		0.032236	0.064772	1.2182	1.18648	1.0075	1.44819	1.17632	1.59804	2.49482	2.57126		0.446789	0.497871	12.9953	11.7514		0.644727	0.674415	1.4119	2.06861		137.158	162.239	172.46	172.273		1.61885	8.6634	19.081	28.4699
441	7.04934	3.79671	7.88082	6.21104	8.95857	9.60015	12.7559	11.6777		-0.08324	0.277247	1.02269	1.34768	1.05094	1.3822	1.25091	1.65172	2.72961	2.41467		0.598937	0.529329	12.7559	11.6777		0.698456	0.68148	1.56492	2.03844		136.905	162.401	172.34	172.144		1.70758	8.7002	19.029	28.3804
442	7.00087	3.737	7.91301	6.092	8.96527	9.55618	12.8945	11.4838		0.000275254	0.125654	1.32735	1.27472	1.12138	1.24285	1.20609	1.62072	2.51663	2.65206		0.778064	0.551019	12.8945	11.4838		0.725045	0.777979	1.37018	2.11189		136.741	162.187	172.345	171.98		1.61735	8.6684	18.8681	28.4147
443	6.74617	3.58902	7.80657	6.03444	9.00479	9.54486	12.7414	11.4066		0.052041	0.22351	1.11567	1.12824	0.856164	1.47213	1.16881	1.53673	2.56253	2.53701		0.558948	0.510125	12.7414	11.4066		0.753603	0.707187	1.44751	2.14151		136.813	161.815	172.062	171.788		1.58713	8.70092	19.0251	28.2502
444	7.08515	3.73047	7.99945	6.2392	8.89661	9.66199	12.8094	11.706		0.081031	0.26238	1.0798	1.26684	1.01908	1.38643	1.102	1.45184	2.53911	2.45326		0.514318	0.663319	12.8094	11.706		0.747782	0.778635	1.03379	1.96867		136.699	161.836	171.869	171.629		1.61601	8.56613	19.0291	28.2561
445	7.11786	3.63387	8.17449	6.21229	8.99263	9.61169	12.8614	11.4527		0.100364	0.161351	1.214	1.1813	0.888556	1.24495	1.09991	1.6877	2.60075	2.55611		0.669373	0.671264	12.8614	11.4527		0.799932	0.697939	1.06199	1.90495		136.414	161.67	171.612	171.34		1.59457	8.66554	18.8449	28.1663
446	7.03104	3.5744	8.06101	6.17594	8.96088	9.76672	12.7937	11.5776		0.151932	0.155161	1.23934	1.14066	0.901484	1.50969	1.06115	1.57138	2.50731	2.57848		0.502882	0.435062	12.7937	11.5776		0.581534	0.741167	1.00469	1.92958		136.462	161.536	171.452	171.194		1.49498	8.68854	18.8457	27.9696
447	6.993	3.84678	8.02159	6.04424	8.8762	9.62307	12.5547	11.5216		-0.05485	0.232258	1.16552	1.30053	0.897206	1.36483	1.14501	1.45803	2.6603	2.50899		0.538061	0.377339	12.5547	11.5216		0.679991	0.748916	1.06752	1.88204		136.305	161.354	171.245	171.103		1.66991	8.54533	18.6769	28.0469
448	6.98003	3.64037	8.0939	6.02457	8.95104	9.65281	12.6182	11.1924		-0.07977	0.270111	1.24309	1.15882	0.983283	1.36422	1.03191	1.71325	2.50774	2.5082		0.500085	0.451886	12.6182	11.1924		0.79801	0.784022	0.821802	1.93952		136.327	161.249	171.337	170.779		1.54569	8.51392	18.742	27.9695
449	7.23897	3.64033	8.05608	6.08831	8.9709	9.80158	12.776	11.5859		-0.04466	0.036999	1.13522	1.1014	0.814314	1.50248	1.06415	1.54065	2.45087	2.4191		0.379273	0.337493	12.776	11.5859		0.770539	0.897784	0.894291	1.96856		136.146	161.165	171.088	170.668		1.3592	8.46359	18.7516	27.7669
450	6.99282	3.86216	8.00181	6.10445	8.94309	9.65491	12.7133	11.6402		-0.16242	0.245998	1.08939	1.2289	0.897449	1.21198	1.08295	1.51395	2.39942	2.09696		0.394005	0.445389	12.7133	11.6402		0.862743	0.71888	0.824044	1.80316		135.939	160.875	170.802	170.406		1.45926	8.36658	18.6646	27.8191
451	7.21739	3.72363	8.16379	6.00335	8.96704	9.56693	12.5958	11.4694		-0.09603	0.177454	1.15235	1.1803	0.959605	1.23165	1.11266	1.52	2.52907	2.4471		0.740296	0.665496	12.5958	11.4694		0.705484	0.796872	0.866415	1.97171		135.838	160.771	170.666	170.157		1.40639	8.45819	18.6073	27.8429
452	7.11019	3.71073	8.21109	6.20667	9.03348	9.74054	12.6912	11.485		0.024014	0.146429	1.09802	1.18419	0.799768	1.36297	1.21117	1.45237	2.5844	2.48684		0.582691	0.602075	12.6912	11.485		0.734345	0.778115	0.923874	2.01865		135.755	160.569	170.381	169.996		1.29743	8.3895	18.6097	27.7071
453	7.15725	3.88265	7.89623	6.24671	8.98116	9.71613	12.6424	11.5189		-0.07563	0.264404	1.05227	1.15643	0.795509	1.28354	1.25347	1.29991	2.64655	2.4812		0.449525	0.414152	12.6424	11.5189		0.845185	0.912309	0.747912	1.79521		135.689	160.509	170.313	169.833		1.32948	8.24701	18.5556	27.7299
454	7.11071	3.71202	8.22916	6.08197	8.94298	9.61213	12.4984	11.4748		-0.0728	0.243153	1.21512	1.04708	0.956752	1.37813	1.16073	1.60745	2.48705	2.4764		0.435534	0.530726	12.4984	11.4748		0.816646	0.753403	0.82592	1.99526		135.599	160.494	170.207	169.816		1.2174	8.27749	18.4515	27.7404
455	7.05283	3.68237	8.20935	6.1424	8.86096	9.51775	12.6344	11.5542		0.175533	0.204703	1.13349	1.14317	0.835397	1.44592	1.29695	1.59041	2.52164	2.47662		0.489343	0.442761	12.6344	11.5542		0.866528	0.825164	0.987283	1.98938		135.532	160.301	169.89	169.576		1.20031	8.22439	18.5558	27.6183
456	7.26518	3.89108	8.15266	6.051	8.7861	9.4229	12.4907	11.567		0.048171	0.439365	1.2663	1.25739	1.01385	1.43253	1.2351	1.61862	2.6102	2.37473		0.356628	0.370789	12.4907	11.567		1.02761	0.899341	0.732246	1.63069		135.439	160.087	169.927	169.406		1.4071	8.09316	18.4856	27.6014
457	7.19766	3.69063	8.2098	6.23363	8.98299	9.38604	12.5817	11.3822		0.145216	0.252599	1.14191	1.22826	0.907723	1.4244	1.09175	1.7607	2.63823	2.52718		0.526147	0.443463	12.5817	11.3822		0.871504	0.945794	0.844453	1.7638		134.996	159.738	169.735	169.004		1.29758	8.28784	18.4159	27.6062
458	7.01082	3.69078	8.03879	6.09807	8.83079	9.54288	12.477	11.5353		0.030483	0.166682	1.15939	1.32296	0.972804	1.50241	1.08651	1.64285	2.49395	2.44677		0.488501	0.49004	12.477	11.5353		0.619133	0.885254	0.810845	1.6364		135.272	159.781	169.612	169.013		1.2935	8.34897	18.5039	27.5513
459	7.2209	3.9647	8.16697	6.05938	8.76755	9.56777	12.4666	11.5328		0.156093	0.413721	1.16484	1.24206	1.07235	1.4176	1.14748	1.51717	2.61541	2.41217		0.460743	0.403069	12.4666	11.5328		0.87775	0.857496	0.822183	1.68083		135.099	159.691	169.314	169.047		1.47062	8.36335	18.4966	27.5722
460	7.27827	3.64007	8.15744	6.1034	8.86981	9.55361	12.5381	11.4539		0.045982	0.181707	1.07231	1.06145	0.985662	1.21178	1.15964	1.58968	2.55763	2.46065		0.502418	0.523119	12.5381	11.4539		0.827358	0.788694	0.719364	1.81963		134.923	159.523	169.279	168.685		1.32432	8.32603	18.2943	27.4947
461	7.09343	3.83865	8.15732	6.22167	8.73367	9.57947	12.4899	11.3124		-0.00914	0.195578	1.22473	1.25396	0.842465	1.39855	1.29797	1.60922	2.48601	2.38881		0.335228	0.46791	12.4899	11.3124		0.948818	0.728529	0.775799	1.87531		134.916	159.389	169.058	168.435		1.2376	8.24346	18.2036	27.514
462	7.24401	3.83439	7.90545	6.21455	8.70646	9.4872	12.2997	11.3546		0.056208	0.279708	1.0822	1.15387	0.962909	1.31827	1.20443	1.44007	2.43423	2.30618		0.488403	0.560211	12.2997	11.3546		0.907525	0.972652	0.703431	1.79356		135.015	159.51	168.971	168.444		1.37154	8.15372	18.3461	27.5029
463	7.20494	3.7499	8.2268	6.27151	8.58315	9.47716	12.3994	11.1948		-0.000439	0.28114	1.19259	1.26103	0.893961	1.27839	1.18585	1.65775	2.53342	2.49873		0.444605	0.586529	12.3994	11.1948		0.812912	0.771467	0.769029	1.85049		134.781	159.091	168.903	168.115		1.45323	8.4328	18.4081	27.5387
464	7.1624	3.90276	8.1031	6.16095	8.79705	9.47699	12.5196	11.3311		0.02726	0.214859	1.27119	1.32394	0.793983	1.37787	1.31916	1.49636	2.51532	2.49549		0.296605	0.576558	12.5196	11.3311		0.821933	0.82465	0.699192	1.80351		134.663	159.026	168.674	167.948		1.3407	8.45779	18.4044	27.5067
465	7.15793	3.92116	7.88429	6.25859	8.70107	9.38024	12.2019	11.2869		0.01122	0.2478	1.1151	1.29704	0.844743	1.43041	1.24281	1.51517	2.56435	2.40486		0.421998	0.491667	12.2019	11.2869		0.917404	0.900276	0.609932	1.74244		134.553	158.821	168.517	167.792		1.27906	8.29696	18.3884	27.5022
466	7.33253	3.9346	8.23208	6.31284	8.74686	9.58125	12.4935	11.1004		-0.05389	0.260427	1.29805	1.11885	1.01069	1.37255	1.25116	1.62098	2.48538	2.37316		0.484375	0.57959	12.4935	11.1004		0.847824	0.823794	0.702325	1.82436		134.488	158.859	168.6	167.627		1.17342	8.30291	18.2705	27.4371
467	7.20382	3.79987	8.10015	6.23985	8.64252	9.44801	12.3977	11.3654		0.216445	0.23617	1.10409	1.22546	0.744417	1.41152	1.36155	1.49997	2.52066	2.34146		0.461341	0.513964	12.3977	11.3654		0.82721	0.820281	0.675582	1.704		134.521	158.711	168.299	167.635		1.17207	8.24141	18.2604	27.4123
468	7.24633	4.02439	8.01457	6.1496	8.80503	9.53547	12.4234	11.2783		0.125524	0.383635	1.0759	1.10805	0.91578	1.36357	1.18831	1.61394	2.47737	2.3126		0.492712	0.55672	12.4234	11.2783		0.832511	0.97787	0.573285	1.63625		134.431	158.813	167.963	167.286		1.22585	8.28471	18.2484	27.366
469	7.34098	3.90499	8.14935	6.26035	8.70626	9.38091	12.4927	11.0086		-0.00299	0.151235	1.32974	1.10872	0.889531	1.28424	1.10288	1.60133	2.48398	2.36432		0.522705	0.478332	12.4927	11.0086		0.840521	0.756793	0.537868	1.82735		134.292	158.494	167.855	167.103		1.33059	8.08891	18.1545	27.1914
470	7.19934	3.69991	8.16676	6.06344	8.66561	9.35327	12.3856	11.0215		0.126735	0.171409	1.17795	1.08146	0.701913	1.33694	1.31535	1.4529	2.53805	2.42953		0.41958	0.558058	12.3856	11.0215		0.814564	0.842288	0.637745	1.69117		134.148	158.458	167.756	167.012		1.12774	8.1812	18.108	27.0569
471	7.17621	4.05441	8.0902	6.38274	8.61422	9.31777	12.1702	11.0568		0.0015403	0.238228	1.01806	1.02507	0.852608	1.25122	1.17492	1.18738	2.47324	2.4458		0.573828	0.664722	12.1702	11.0568		0.793648	0.936412	0.441211	1.7256		134.014	158.078	167.543	166.953		1.30208	8.05742	18.1784	27.0994
472	7.25191	4.07119	8.16977	6.27853	8.76626	9.41409	12.3729	11.103		-0.06215	0.114601	1.11476	1.10499	0.82569	1.17563	1.10229	1.45575	2.39237	2.54032		0.521168	0.470146	12.3729	11.103		0.835862	0.809566	0.515007	1.773		133.921	158.053	167.372	166.585		1.2945	8.11594	18.1227	27.1207
473	7.05727	3.91468	7.97447	6.01403	8.49793	9.28967	12.3294	11.0764		-0.0174	0.122144	1.15818	1.12921	0.820325	1.39053	1.17879	1.33801	2.47308	2.53098		0.308032	0.458704	12.3294	11.0764		0.854752	0.769956	0.450544	1.56152		133.804	157.802	167.251	166.336		1.22138	8.0996	18.0018	26.9982
474	6.97324	3.84018	7.86947	6.03915	8.48593	9.21579	12.3309	10.9915		-0.03015	0.267857	1.08357	1.08329	0.952406	1.26553	1.12034	1.30763	2.50299	2.33606		0.418713	0.518562	12.3309	10.9915		0.845664	0.941634	0.414392	1.65636		133.649	157.902	167.036	166.278		1.26625	8.03277	18.1989	27.0236
475	7.02016	3.9108	8.21618	6.18502	8.77335	9.24897	12.399	10.878		-0.06534	0.144243	1.11028	0.957994	0.695289	1.31236	0.99191	1.34907	2.32481	2.52156		0.5198	0.53352	12.399	10.878		0.69496	0.86166	0.545736	1.73378		133.59	157.813	167.17	166.235		1.24648	8.10977	18.0867	26.8944
476	7.27299	3.85043	8.23874	6.07519	8.72201	9.29413	12.3062	10.7952		0.011496	0.014537	1.10584	1.04455	0.709485	1.32403	1.10887	1.31558	2.4353	2.35824		0.433741	0.364848	12.3062	10.7952		0.956131	0.902614	0.510834	1.6915		133.692	157.584	166.855	165.906		1.05831	8.01615	17.9891	26.8928
477	7.14307	3.86609	8.06272	6.01683	8.63416	9.3413	12.1619	10.9297		-0.03199	0.172347	1.10896	1.06991	0.902178	1.2803	1.0855	1.27567	2.42673	2.39771		0.287377	0.327071	12.1619	10.9297		0.856105	0.931474	0.381561	1.67718		133.481	157.678	166.72	165.976		1.16207	7.82718	17.9233	26.8315
478	7.14743	3.99737	8.3934	6.10613	8.66985	9.34225	12.3205	10.9415		-0.00741	0.145764	1.15487	1.14949	0.934897	1.28776	1.03356	1.53639	2.37443	2.50867		0.46338	0.332242	12.3205	10.9415		0.852261	0.80604	0.422089	1.61693		133.396	157.434	166.713	165.847		1.03957	7.99992	17.9688	26.8496
479	7.09565	3.81615	8.20739	6.21608	8.69201	9.48874	12.2472	10.8676		0.03393	0.279109	1.13849	1.18756	0.859311	1.29238	1.26596	1.45626	2.43197	2.4053		0.262133	0.341823	12.2472	10.8676		1.02662	0.86165	0.381023	1.57493		133.382	157.217	166.489	165.695		1.01862	7.9957	17.9214	26.7867
480	7.27716	3.85403	8.01708	6.17254	8.569	9.27914	12.1239	10.873		-0.03917	0.267589	1.11124	1.15685	0.924549	1.30179	1.125	1.45298	2.54001	2.30472		0.347705	0.421534	12.1239	10.873		0.802211	0.880979	0.322473	1.5897		133.097	157.202	166.323	165.431		1.10219	7.7254	17.7516	26.8302
481	6.99133	3.78753	8.2375	6.24313	8.74236	9.38199	12.0784	10.7307		-0.08723	0.170596	1.21766	1.11419	0.879243	1.23482	1.05322	1.48772	2.32185	2.49187		0.516028	0.341234	12.0784	10.7307		0.836899	0.920838	0.605409	1.73211		133.248	157.055	166.242	165.308		1.10201	7.9816	17.8036	26.8271
482	6.98796	3.86835	8.18922	6.23045	8.7287	9.42453	12.1837	10.8613		0.032244	0.160123	1.11687	1.19471	0.764148	1.38981	1.19178	1.39728	2.60048	2.45759		0.419177	0.306359	12.1837	10.8613		0.923631	0.789857	0.431295	1.63596		133.121	156.955	166.04	165.239		1.01755	7.76294	17.763	26.5708
483	7.13428	3.73188	8.03706	6.0645	8.78084	9.42527	12.1271	10.9354		0.056268	0.29317	1.0773	1.16841	0.8729	1.27932	1.06407	1.36342	2.432	2.29769		0.459973	0.354164	12.1271	10.9354		0.970022	0.94082	0.253132	1.6971		132.869	156.828	165.747	164.85		1.1182	7.86398	17.6953	26.5762
484	7.2392	3.81816	8.13273	6.24569	8.58036	9.16344	12.3574	10.7803		-0.01889	0.16741	1.10422	1.13069	0.970921	1.3346	1.07261	1.5554	2.38416	2.30182		0.526404	0.397632	12.3574	10.7803		0.827276	0.955445	0.467208	1.70391		132.893	156.502	165.652	164.559		0.932785	7.9477	17.635	26.5226
485	6.97623	3.80115	8.13595	6.11258	8.55799	9.39093	12.1523	10.9032		0.100072	0.106281	0.955503	1.15165	0.788901	1.2955	1.1468	1.4003	2.4646	2.36722		0.43916	0.336402	12.1523	10.9032		0.932965	0.984006	0.414382	1.65248		132.815	156.573	165.579	164.561		1.02821	7.85297	17.6885	26.5106
486	7.36685	3.98277	8.12206	6.25826	8.60863	9.28639	12.3124	10.7894		0.086561	0.164761	1.13331	1.20476	0.947819	1.31797	1.20398	1.3181	2.41929	2.44886		0.592956	0.42804	12.3124	10.7894		0.905106	0.900563	0.351886	1.66295		132.576	156.604	165.299	164.47		1.00021	7.68448	17.5972	26.466
487	7.13576	4.05416	8.17876	6.23368	8.72225	9.16855	12.3213	10.8559		0.065979	0.251361	1.27232	1.22344	1.09259	1.19417	1.13616	1.47303	2.43612	2.50573		0.748292	0.341612	12.3213	10.8559		0.926119	1.01499	0.437674	1.63793		132.552	156.37	165.319	164.188		1.06266	7.68268	17.6324	26.4562
488	7.16823	4.05655	8.13264	6.02129	8.76675	9.37846	12.1859	10.9422		0.143405	0.166593	1.09763	1.22085	0.782891	1.39849	1.14381	1.4612	2.55428	2.42937		0.585657	0.323894	12.1859	10.9422		0.903267	1.0953	0.371058	1.53398		132.584	156.169	165.111	164.024		1.03096	7.96809	17.7268	26.3327
489	7.19088	4.1237	8.2385	6.21367	8.66557	9.35641	12.2171	10.8452		0.041207	0.360835	1.00582	1.13477	0.857507	1.22661	1.24753	1.34916	2.31621	2.33913		0.633153	0.520589	12.2171	10.8452		0.826636	0.985552	0.281193	1.67999		132.446	156.223	164.942	164.062		1.2238	7.85248	17.8457	26.5397
490	7.15515	4.03653	8.3384	6.36497	8.80655	9.29329	12.3636	10.9483		0.097741	0.312731	1.16064	1.06771	0.797165	1.20213	1.07047	1.33647	2.4474	2.3293		0.501674	0.364603	12.3636	10.9483		0.81922	0.817189	0.446206	1.62941		132.432	156.137	164.824	163.782		1.07792	7.80893	17.6025	26.4568
491	7.32961	4.00123	8.22933	6.27513	8.70838	9.35448	12.2559	10.7316		0.125452	0.177211	1.08831	1.09291	0.667492	1.34809	1.20886	1.37619	2.33729	2.26747		0.328723	0.339869	12.2559	10.7316		0.949364	0.938481	0.253836	1.46491		132.432	155.912	164.834	163.566		1.01901	7.77885	17.6609	26.1977
492	7.39934	4.08988	8.07166	6.32802	8.62797	9.25943	12.2093	10.8474		-0.12847	0.249645	1.09883	1.03279	0.914837	1.2675	1.23793	1.37049	2.30848	2.18315		0.535132	0.476337	12.2093	10.8474		0.917432	1.00495	0.228798	1.67889		132.151	155.681	164.413	163.558		0.849892	7.82443	17.5681	26.2132
493	7.36711	3.98598	8.19594	6.27509	8.72243	9.34591	12.3726	10.6619		-0.05936	0.250805	1.07194	1.04386	0.933156	1.22538	1.10477	1.38027	2.2931	2.30275		0.564661	0.439159	12.3726	10.6619		0.847287	0.958346	0.410485	1.56019		132.161	155.557	164.411	163.247		0.886717	7.63098	17.5429	26.1323
494	7.40051	4.09977	8.00917	6.1729	8.68779	9.04664	12.3433	10.7353		-0.06139	0.21837	1.02249	1.09714	0.752115	1.31073	1.19274	1.32912	2.31692	2.11133		0.508984	0.330695	12.3433	10.7353		0.884435	1.04047	0.361106	1.44454		132.106	155.555	164.292	163.094		0.804513	7.5925	17.6582	26.1199
495	7.31241	3.80011	8.30418	6.36661	8.54438	9.35804	12.0977	10.8622		-0.07167	0.236592	1.0745	1.05502	0.863679	1.1934	1.14572	1.43252	2.40898	2.2733		0.512756	0.51529	12.0977	10.8622		0.841473	0.983647	0.389735	1.63591		131.939	155.404	164.224	162.929		0.947148	7.54856	17.4469	26.1146
496	7.44343	3.96176	8.02081	6.1542	8.6517	9.36743	12.2067	10.607		-0.21234	0.26555	1.12897	1.00854	0.830761	1.13779	1.06792	1.41092	2.45103	2.25675		0.337952	0.349669	12.2067	10.607		0.865517	0.956104	0.323665	1.57815		132.001	155.364	164.136	162.921		0.932492	7.6979	17.2489	26.2611
497	7.23633	3.85366	7.9874	6.32379	8.52529	9.33488	12.0718	10.6663		-0.12603	0.184956	0.980928	0.945902	0.848475	1.251	1.09401	1.3367	2.31189	2.2059		0.194739	0.247729	12.0718	10.6663		0.921462	1.01043	0.014867	1.54417		131.943	155.097	163.828	162.653		0.814256	7.48894	17.4409	26.1756
498	7.21659	3.92877	7.87771	6.34996	8.52618	8.98789	11.9158	10.832		-0.21017	0.18574	1.06602	0.966779	0.85368	1.18015	1.20216	1.34526	2.22386	2.13917		0.387414	0.253615	11.9158	10.832		0.839437	1.04012	0.00385	1.51953		131.666	155.068	163.623	162.619		0.944862	7.50692	17.4107	26.0371
499	7.2736	3.93026	8.27446	6.34005	8.69601	9.46953	12.2198	10.6464		-0.05509	0.195445	1.23258	1.10206	0.941065	1.18477	1.08595	1.47641	2.27669	2.35646		0.359534	0.373705	12.2198	10.6464		0.81925	0.963469	0.150863	1.55668		131.561	154.895	163.629	162.36		0.837591	7.65099	17.2284	25.9724
500	7.34475	3.90458	7.90321	6.12827	8.54484	9.27925	12.3437	10.8476		0.058795	0.109895	1.08409	1.07158	0.581852	1.40294	1.04492	1.351	2.24781	2.30415		0.288245	0.086078	12.3437	10.8476		0.818657	1.1046	-0.1165	1.51011		131.613	154.744	163.551	162.152		0.804851	7.43049	17.3775	25.9069
501	7.07514	4.16883	7.94388	6.17119	8.57556	9.17943	12.0734	10.6104		-0.16569	0.227991	0.96153	1.0549	0.838022	1.13042	1.01554	1.37885	2.34892	2.26308		0.304113	0.239889	12.0734	10.6104		0.708611	0.944839	-0.04456	1.56619		131.451	154.664	163.17	162.154		0.80537	7.51252	17.3917	25.8068
502	7.38803	4.0707	8.15698	6.19009	8.62709	9.30333	12.1467	10.618		-0.0359	0.292183	1.18902	0.893891	0.837571	1.09419	1.11176	1.40984	2.2213	2.27412		0.519056	0.305119	12.1467	10.618		0.891378	0.98872	-0.01463	1.46475		131.55	154.562	163.225	161.952		0.726458	7.5655	17.2235	25.8549
503	7.14958	3.87733	7.99067	6.30715	8.53334	9.31634	11.9605	10.6747		0.059743	0.233642	1.03948	0.996973	0.718541	1.15607	1.06169	1.36997	2.28629	2.37991		0.26101	0.370649	11.9605	10.6747		0.93062	1.05519	-0.06671	1.3547		131.338	154.443	163.184	161.797		0.727898	7.43849	17.266	25.7269
504	7.32052	3.94359	8.01119	6.48393	8.69017	9.23183	12.125	10.7022		-0.1724	0.392054	1.0606	1.0095	0.684306	0.994396	1.19244	1.30316	2.16386	2.29304		0.562244	0.221155	12.125	10.7022		0.869986	0.927906	-0.01882	1.47647		131.126	154.268	162.768	161.601		0.80256	7.62021	17.3439	25.9261
505	7.31924	3.97982	8.24842	6.39259	8.62337	9.33296	12.0832	10.3838		-0.00897	0.261092	1.13387	1.01384	0.71417	1.15483	0.960547	1.30432	2.24168	2.41636		0.435316	0.349797	12.0832	10.3838		0.885353	0.873527	0.00917	1.39141		131.162	154.396	162.773	161.386		0.742062	7.46425	17.1673	25.6991
506	7.18595	4.00829	8.07396	6.30404	8.67357	9.38807	12.0477	10.6108		0.133086	0.214365	1.06498	1.08808	0.794943	1.1684	1.1023	1.35613	2.32127	2.19694		0.287499	0.446487	12.0477	10.6108		0.81505	1.11411	-0.16285	1.45269		131.17	154.254	162.653	161.374		0.74372	7.40793	17.2361	25.4761
507	7.27821	4.03019	7.99931	6.31444	8.57609	9.40744	12.0782	10.4214		0.012503	0.363189	1.07205	0.970305	1.03349	1.20453	0.990924	1.32319	2.32245	2.31452		0.443945	0.413867	12.0782	10.4214		0.765467	0.933637	-0.01074	1.46541		130.908	153.976	162.666	161.251		0.836152	7.55224	17.1461	25.6877
508	7.52644	3.93721	8.06441	6.22628	8.7447	9.30122	12.0673	10.4128		0.00146437	0.404142	1.19826	0.939521	0.648656	1.10195	1.04265	1.2507	2.2896	2.38518		0.38678	0.468505	12.0673	10.4128		0.853652	1.02018	-0.03899	1.37536		131.078	154.116	162.7	161.145		0.674709	7.54189	16.9104	25.4931
509	7.30596	3.89295	8.12047	6.01474	8.76685	9.39638	11.9833	10.531		-0.05983	0.131318	1.06018	0.97034	0.744072	1.16989	1.10597	1.32046	2.30048	2.29862		0.362255	0.5326	11.9833	10.531		0.866383	1.05289	-0.09938	1.33472		131.063	153.772	162.398	160.934		0.669784	7.43365	17.1777	25.4862
510	7.4217	4.15131	8.2513	6.21492	8.61982	9.3542	11.7503	10.4793		-0.01369	0.376902	1.20646	0.986184	0.939672	1.25749	1.28934	1.39088	2.38829	2.25264		0.385267	0.367132	11.7503	10.4793		0.790123	1.10845	-0.02606	1.31748		130.935	153.834	162.299	160.955		0.660763	7.46438	17.0605	25.5348
511	7.4209	4.07802	8.56588	6.33282	8.69569	9.36466	12.2318	10.6073		0.033587	0.258529	1.11109	0.977442	0.866843	1.15879	1.10725	1.44984	2.18158	2.37522		0.306751	0.364801	12.2318	10.6073		0.929274	1.06616	-0.11426	1.39087		130.66	153.498	162.24	160.683		0.6242	7.42288	17.0031	25.4596
512	7.4169	4.03455	8.30923	6.0965	8.63587	9.36764	12.129	10.4895		0.00780725	0.269664	1.07223	0.98038	0.730547	1.39101	1.15412	1.38128	2.21831	2.33831		0.29446	0.327589	12.129	10.4895		0.833069	1.10327	-0.25934	1.40916		130.612	153.48	162.037	160.496		0.694111	7.35136	17.0583	25.2576
513	7.28919	4.17693	8.09595	6.0197	8.66069	9.13453	11.8991	10.4835		-0.03279	0.288849	1.05844	0.917541	0.910471	1.31741	1.09502	1.27821	2.20718	2.40747		0.506045	0.33246	11.8991	10.4835		0.864425	1.04147	-0.28055	1.42791		130.665	153.429	161.859	160.402		0.770389	7.23667	17.0298	25.3065
514	7.31303	4.07458	8.23354	6.15123	8.81298	9.14884	11.9153	10.3436		-0.01929	0.301703	1.12495	0.910943	0.737981	1.15361	1.16534	1.37068	2.22075	2.29662		0.422092	0.447191	11.9153	10.3436		0.875765	1.07352	-0.20422	1.31564		130.656	153.334	161.807	160.092		0.724804	7.28584	17.0189	25.2092
515	7.23409	3.98131	8.20243	6.3425	8.50206	9.29205	11.9174	10.5906		0.024273	0.330476	1.09628	1.07036	0.7627	1.21425	1.15788	1.29949	2.2972	2.43947		0.351087	0.41117	11.9174	10.5906		0.785188	1.10163	-0.23757	1.44263		130.593	153.084	161.56	159.863		0.734875	7.30819	16.9858	25.042
516	7.4338	4.13437	8.31153	6.31188	8.66379	9.3502	12.0679	10.7191		0.078707	0.294271	1.03975	1.04335	0.959661	1.23235	1.18847	1.33048	2.20965	2.38766		0.342738	0.390302	12.0679	10.7191		0.787915	1.03851	-0.18969	1.23912		130.205	153.079	161.368	159.839		0.647078	7.24444	16.9603	25.0797
517	7.2851	4.22868	8.43266	6.3016	8.83341	9.29577	12.1691	10.4054		0.06763	0.254328	1.21658	1.09442	0.926043	1.17699	1.1092	1.41383	2.25897	2.50826		0.272653	0.385838	12.1691	10.4054		0.916114	1.00626	-0.123	1.18192		130.297	152.993	161.294	159.651		0.719622	7.31464	16.9211	25.0043
518	7.36326	4.30401	8.15374	6.27945	8.72711	9.34517	12.1103	10.6052		0.095303	0.400997	0.930534	0.981672	0.700238	1.22526	1.09539	1.41464	2.33164	2.43583		0.277249	0.450941	12.1103	10.6052		0.828814	1.25564	0.00612	1.26787		130.214	152.661	161.027	159.421		0.705721	7.1743	16.8987	24.839
519	7.45409	4.20257	8.11102	6.38602	8.61517	9.22335	11.8952	10.8252		-0.000776	0.223698	1.02987	1.03369	0.808151	1.11357	1.06226	1.31432	2.22288	2.24385		0.436647	0.353181	11.8952	10.8252		0.673435	1.17741	0.424729	1.32671		130.002	152.619	160.845	159.427		0.829201	7.25791	16.8161	25.1363
520	7.50751	4.31792	8.28973	6.34996	8.73247	9.2605	11.9425	10.5545		-0.01354	0.258599	1.22593	1.04323	0.906158	1.12753	1.147	1.49375	2.25073	2.34827		0.421001	0.368002	11.9425	10.5545		0.848671	1.04	0.229924	1.1813		129.973	152.592	160.886	159.224		0.526849	7.15495	16.6667	24.8662
521	7.48933	4.07211	8.17593	6.23987	8.60226	9.22301	11.7758	10.6959		0.094567	0.154213	1.09997	1.04367	0.68477	1.20644	1.19675	1.35366	2.30754	2.45528		0.348089	0.408145	11.7758	10.6959		0.724582	1.23274	0.18067	1.31297		129.958	152.46	160.642	159.187		0.620612	7.18111	16.9449	24.9585
522	7.28864	4.01846	8.19712	6.47624	8.58035	9.04463	11.8436	10.5362		-0.01601	0.407463	1.13685	0.922896	0.968657	1.1456	1.11046	1.29359	2.27503	2.40634		0.565797	0.405182	11.8436	10.5362		0.704408	1.13464	0.2987	1.21179		129.775	152.485	160.42	159.107		0.844901	7.21841	16.9457	25.0632
523	7.46993	4.08114	8.48863	6.32517	8.66219	9.1517	11.9083	10.5499		0.00496399	0.272828	1.05976	0.826619	0.770447	1.11732	0.986261	1.26954	2.39168	2.28337		0.333773	0.386308	11.9083	10.5499		0.782168	1.17819	0.161609	1.20958		129.78	152.223	160.447	158.661		0.663801	7.28267	16.6318	24.8308
524	7.61742	4.16649	8.25354	6.35168	8.65612	9.33215	11.849	10.684		0.011442	0.149874	1.09111	0.922234	0.810269	1.2176	1.1609	1.39002	2.23121	2.26118		0.339674	0.278724	11.849	10.684		0.832307	1.09949	0.243973	1.13473		129.621	152.151	160.222	158.677		0.662209	7.16941	16.804	24.7052
525	7.61933	4.06231	8.32382	6.31116	8.55767	9.079	11.8795	10.4501		0.087673	0.274368	1.12581	0.84439	0.850024	1.29129	0.993645	1.26706	2.25958	2.30127		0.42714	0.350106	11.8795	10.4501		0.697943	1.09588	0.267498	1.15296		129.578	152.041	160.029	158.382		0.623084	7.08993	16.7685	24.8306
526	7.5222	4.11726	8.44414	6.24657	8.5909	9.13136	11.6662	10.4266		-0.000937	0.235035	1.2011	0.968722	0.905469	1.09571	0.932535	1.38049	2.21107	2.22913		0.400653	0.441141	11.6662	10.4266		0.742613	1.08024	-0.67591	1.27265		129.567	151.934	160.076	158.143		0.49419	7.1718	16.6224	24.7017
527	7.51064	4.14248	8.32121	6.06119	8.6188	9.10892	11.6942	10.3705		0.098728	0.298274	1.11249	0.90869	0.78069	1.25783	1.13682	1.2415	2.37301	2.37466		0.302849	0.476955	11.6942	10.3705		0.840117	1.05065	-1.86713	1.37323		129.441	151.768	159.89	157.964		0.494063	7.10249	16.7341	24.5663
528	7.41849	4.19191	8.22911	6.50024	8.70217	9.1869	11.5704	10.4248		0.017495	0.328955	1.09299	0.943359	0.867123	1.26344	1.08566	1.38022	2.23661	2.37107		0.459925	0.45094	11.5704	10.4248		0.83853	1.16458	-1.75299	1.42628		129.447	151.785	159.65	158.092		0.438077	7.03468	16.6217	24.5543
529	7.62438	4.07303	8.24453	6.28191	8.84977	9.13856	11.9806	10.3382		0.018643	0.336669	1.20725	0.95023	0.851264	1.26568	0.983586	1.49973	2.32363	2.57665		0.276121	0.396575	11.9806	10.3382		0.86001	1.21258	-1.9156	1.11886		129.548	151.551	159.581	157.959		0.494411	7.04785	16.6416	24.6502
530	7.19012	4.03106	7.95938	6.0435	8.52141	9.14189	11.7589	10.2592		0.123561	0.350521	1.03326	1.07634	0.844497	1.33585	1.1044	1.42447	2.35728	1.75111		0.48898	0.474532	11.7589	10.2592		0.790907	1.08766	-1.7935	1.04425		129.336	151.414	159.664	157.711		0.596076	7.16282	16.5825	24.5805
531	7.3441	3.98748	8.24576	6.34096	8.57476	9.13886	11.8156	10.4771		0.047174	0.46034	0.959177	1.01744	0.81378	1.18471	1.08898	1.28986	2.26122	1.70387		0.437656	0.463274	11.8156	10.4771		0.794375	1.19325	-0.37605	1.09339		129.319	151.45	159.367	157.698		0.430342	7.08076	16.4805	24.6398
532	7.44827	4.02751	8.27808	6.22751	8.7537	9.10078	11.9927	10.2794		0.038878	0.43728	1.19615	1.07928	0.862849	1.22676	1.06847	1.5165	2.33061	1.77327		0.245507	0.445813	11.9927	10.2794		0.833	1.30124	0.282736	1.07742		129.202	151.29	159.352	157.456		0.521767	7.09433	16.605	24.4964
533	7.51563	4.01021	8.3209	6.27155	8.46542	9.18883	11.8442	10.5334		0.160525	0.365469	1.02339	0.990195	0.778331	1.33782	1.20325	1.33988	2.41259	1.76598		0.194212	0.344359	11.8442	10.5334		0.632683	1.06783	0.252807	1.11094		129.006	151.083	159.216	157.218		0.583066	7.07923	16.5929	24.4527
534	7.64982	4.25251	8.20704	6.18414	8.67927	9.10757	11.783	10.2334		0.126166	0.391988	1.02539	0.988047	0.927118	1.10104	1.13869	1.2945	2.33264	1.71103		0.324792	0.216229	11.783	10.2334		0.696249	1.03434	0.319417	1.09669		128.988	151.242	158.922	157.262		0.681025	6.9269	16.6145	24.597
535	7.70556	4.16425	8.37392	6.25661	8.68085	9.24226	11.724	10.098		-0.00544	0.309235	1.04289	1.0527	0.832609	1.06385	1.04972	1.34632	2.27299	1.72559		0.26211	0.331555	11.724	10.098		0.74958	1.02758	0.290845	1.1089		129.072	151.075	158.899	157.136		0.497783	7.1202	16.4893	24.4617
536	7.43194	4.09807	7.98146	6.03958	8.44976	9.0651	11.5672	10.3467		0.061467	0.287603	1.08906	0.92405	0.874398	1.18402	1.14732	1.3678	2.28162	1.75748		0.176721	0.343823	11.5672	10.3467		0.747318	1.26338	0.221454	1.23065		128.873	150.723	158.603	156.817		0.488778	7.09737	16.5039	24.439
537	7.35606	4.08558	8.08048	6.14255	8.43494	9.24982	11.5491	10.1234		-0.11778	0.246564	1.12096	1.05257	0.884684	1.10896	1.10998	1.30576	2.29307	1.7205		0.360795	0.40403	11.5491	10.1234		0.894033	1.22908	0.319985	1.13621		128.713	150.658	158.395	156.752		0.508837	6.9937	16.5967	24.6436
538	7.64697	4.07684	8.45263	6.14147	8.46283	9.11224	11.6564	10.1532		-0.00795	0.284783	1.33814	1.17042	0.803393	1.16483	1.0177	1.45053	2.25443	1.75235		0.143416	0.31124	11.6564	10.1532		0.86266	1.32159	0.312362	1.04896		128.717	150.536	158.525	156.501		0.42714	7.03876	16.4518	24.4511
539	7.5635	4.17677	8.0991	6.27648	8.57448	9.07166	11.934	10.2932		0.035786	0.298256	1.15033	1.03442	0.602367	1.37365	1.21248	1.38549	2.39742	1.78521		0.238955	0.306825	11.934	10.2932		0.778356	1.24411	0.410974	1.17634		128.602	150.379	158.228	156.542		0.423497	6.96312	16.4885	24.4284
540	7.55177	4.12262	8.25033	6.26085	8.54499	9.3239	11.7598	10.0582		0.027929	0.319481	1.08274	1.18349	0.878939	1.26312	1.06817	1.33949	2.25348	1.71136		0.310391	0.43965	11.7598	10.0582		0.897581	1.32752	0.256927	0.993975		128.474	150.316	158.084	156.353		0.524209	6.83371	16.4532	24.3328
541	7.5637	4.33472	8.54493	6.24715	8.7688	9.14044	11.727	10.2354		-0.05099	0.280684	1.31876	0.97059	0.834643	1.08416	1.14105	1.45699	2.19954	1.71682		0.394551	0.585154	11.727	10.2354		0.92994	1.47679	0.140363	1.02218		128.55	150.251	158.083	156.212		0.314397	6.98498	16.2844	24.2333
542	7.51388	4.20811	8.55024	6.12503	8.54722	9.25282	11.6904	10.4032		0.027787	0.48861	1.09407	1.15703	0.849089	1.32745	1.1858	1.53003	2.3395	1.6593		0.280522	0.539004	11.6904	10.4032		0.848486	1.22822	0.326251	1.05342		128.297	149.924	157.787	155.942		0.295049	6.93614	16.4147	24.0324
543	7.64475	4.21974	8.25512	6.30911	8.43349	9.23118	11.8477	10.0495		0.021156	0.379161	1.14324	1.02074	0.76549	1.09409	1.17781	1.39161	2.37958	1.72397		0.435992	0.381967	11.8477	10.0495		0.969979	1.3147	0.231721	0.99344		128.078	149.967	157.726	155.995		0.449054	6.81048	16.2064	24.2069
544	7.722	4.06837	8.52153	6.24114	8.4286	9.05359	11.5031	10.0248		-0.0272	0.272589	1.10426	0.989464	0.805637	1.15847	1.01623	1.46446	2.29513	1.75692		0.322914	0.41518	11.5031	10.0248		0.887828	1.50273	0.13538	1.07368		128.075	150.037	157.904	155.891		0.304033	6.90643	16.1766	24.1224
545	7.67504	4.17012	8.39785	6.39988	8.48738	9.19984	11.7436	10.2992		-0.00102	0.403152	1.08726	1.14918	0.758619	1.3134	1.14311	1.35393	2.46883	1.62242		0.138967	0.396357	11.7436	10.2992		0.875448	1.36854	0.312523	1.12588		128.065	149.72	157.604	155.675		0.418476	6.82622	16.2794	24.002
546	7.85929	4.24175	8.27528	6.23191	8.31963	9.3818	11.6278	10.1556		-0.0499	0.374708	0.96043	1.15132	0.797823	1.25065	0.986808	1.3024	2.45375	1.69502		0.302504	0.408454	11.6278	10.1556		0.807814	1.45228	0.364079	1.00321		127.929	149.75	157.508	155.599		0.486416	6.74684	16.1838	24.1036
547	7.62054	4.09268	8.46289	6.33466	8.42447	9.07834	11.8949	10.193		-0.11944	0.228831	1.0302	0.950102	0.801088	1.15621	1.08138	1.33952	2.20479	1.73614		0.306062	0.322739	11.8949	10.193		0.837707	1.42986	0.210921	0.970647		127.761	149.649	157.402	155.262		0.315504	6.82964	16.0718	23.9874
548	7.59175	4.15916	8.32412	6.0433	8.45299	9.27532	11.7564	10.2157		-0.04248	0.286589	0.987746	1.04086	0.786304	1.24289	1.12825	1.31927	2.23932	1.70621		0.118924	0.343855	11.7564	10.2157		0.803413	1.23532	0.179937	1.11067		127.8	149.357	157.173	155.077		0.329112	7.05184	16.3226	24.0059
549	7.59902	4.0995	8.13325	6.07492	8.33436	9.02818	11.4452	10.1211		-0.07876	0.215832	1.01359	1.0384	0.852132	1.10264	1.00458	1.27285	2.32094	1.54719		0.43544	0.449867	11.4452	10.1211		0.870099	1.33193	0.226068	0.999557		127.639	149.484	157.216	155.015		0.383271	6.77282	16.2551	24.0649
550	7.45433	3.97444	8.37226	6.297	8.43831	8.97097	11.4898	10.0052		-0.0468	0.124978	1.01873	1.03978	0.690473	1.12228	1.08801	1.34198	2.18121	1.56137		0.326618	0.382181	11.4898	10.0052		0.827206	1.38366	0.13185	1.14593		127.722	149.287	157.064	155.014		0.377187	6.85612	16.1803	23.9524
551	7.53684	4.17389	8.30243	6.31322	8.3736	9.09401	11.447	10.2707		0.071136	0.295547	1.11566	1.04198	0.76093	1.32316	1.23695	1.36346	2.26511	1.58237		0.114722	0.299579	11.447	10.2707		0.767152	1.35406	0.165589	1.11567		127.596	149.053	156.842	154.85		0.336944	6.69947	16.1912	23.8418
552	7.5901	4.32199	8.27647	6.24177	8.50924	9.24963	11.4326	10.203		-0.09839	0.255961	0.973654	1.1471	0.738936	1.02678	1.10975	1.39443	2.25466	1.73284		0.173672	0.401869	11.4326	10.203		0.818179	1.36983	0.170071	0.940233		127.609	149.244	156.805	154.807		0.290166	6.69847	16.1258	23.9342
553	7.66124	4.14404	8.37533	6.21367	8.40039	9.02298	11.4514	10.1433		-0.01222	0.169727	1.0907	0.961252	0.718947	1.15069	0.955074	1.42953	2.30652	1.65463		0.194542	0.355419	11.4514	10.1433		0.824035	1.30677	0.02273	1.2179		127.358	148.976	156.77	154.533		0.264492	6.83644	15.9648	23.9242
554	7.76842	4.06871	8.29052	6.13329	8.36302	9.0476	11.5484	10.2434		0.010134	0.412198	1.00599	1.10203	0.70505	1.29698	1.05358	1.33312	2.22896	1.69408		0.171252	0.375207	11.5484	10.2434		0.89669	1.33679	0.081143	1.0458		127.303	148.958	156.51	154.503		0.362071	6.84786	16.1338	23.7903
555	7.7669	4.26045	8.2791	6.38295	8.41877	9.37121	11.5912	10.2042		-0.32339	0.181926	0.956336	0.941766	0.688876	1.00262	1.11508	1.33977	2.16879	1.60168		0.248137	0.556228	11.5912	10.2042		0.927504	1.40708	0.179216	1.04358		127.195	148.807	156.313	154.394		0.362853	6.63819	16.0778	23.8985
556	7.7267	4.13253	8.34599	6.38138	8.3818	9.10422	11.5868	10.0661		-0.22449	0.205816	1.04098	0.896697	0.531683	1.02723	1.07421	1.30342	1.95512	1.69896		0.244001	0.418234	11.5868	10.0661		0.90577	1.42977	0.00365	0.989833		127.329	148.537	156.315	154.073		0.271592	6.67206	16.0253	23.858
557	7.67087	4.21888	8.35443	6.16564	8.39905	9.29756	11.6026	10.236		-0.15853	0.184851	0.820733	1.06769	0.613766	1.18776	1.18228	1.33536	2.08284	1.52665		0.053847	0.455573	11.6026	10.236		0.910975	1.34594	0.196461	0.912942		127.172	148.47	156.1	154.074		0.16834	6.71543	16.0769	23.7387
558	7.82642	4.31743	8.24821	6.35029	8.41948	9.32558	11.5224	10.1178		-0.23006	0.23266	0.897126	0.993557	0.720712	1.05343	1.12291	1.17832	2.23617	1.44192		0.264223	0.438996	11.5224	10.1178		0.917252	1.46748	0.12016	0.975544		127.094	148.547	155.857	153.766		0.192743	6.61782	16.1189	23.8905
559	7.86388	4.10656	8.31765	6.56946	8.46923	9.35559	11.5905	10.1063		-0.18343	0.214488	1.05892	0.834808	0.868443	0.946341	0.972156	1.36681	2.15212	1.50533		0.275693	0.446745	11.5905	10.1063		0.771953	1.38313	-0.03656	0.975932		127.192	148.332	156.009	153.676		0.0706848	6.66514	15.9524	23.7216
560	7.76884	4.33908	8.34689	6.27489	8.4891	9.33453	11.6123	10.1082		0.044942	0.261332	1.03898	1.08354	0.704805	1.22746	1.03982	1.27844	2.22703	1.5806		0.201787	0.385073	11.6123	10.1082		0.872303	1.33822	0.176344	0.852355		127.001	148.143	155.552	153.617		0.0824047	6.61668	15.9096	23.6683
561	7.82084	4.32386	8.37083	6.22758	8.39625	9.47431	11.4718	10.0766		-0.17131	0.168662	0.899649	1.03216	0.655732	1.01766	1.06187	1.33475	2.25121	1.47237		0.439746	0.50274	11.4718	10.0766		1.01872	1.55861	0.077982	0.910248		126.773	148.078	155.54	153.421		0.146346	6.36163	15.8965	23.5716
562	7.80046	4.22672	8.48181	6.3152	8.43851	9.32278	11.5761	10.0601		-0.1447	0.239361	1.06606	0.829327	0.811589	1.1461	1.04727	1.34403	1.95149	1.51799		0.202278	0.372837	11.5761	10.0601		0.898641	1.64535	0.082485	0.914237		126.74	148.116	155.543	153.3		0.133026	6.65808	15.886	23.6272
563	7.72248	4.30161	8.33591	6.16081	8.51547	9.48342	11.6745	10.184		0.00815761	0.384342	0.893907	0.940868	0.832647	1.32083	1.02282	1.3013	2.14129	1.59021		0.300561	0.201123	11.6745	10.184		0.757455	1.46201	0.03146	0.873294		126.66	147.738	155.325	153.035		0.248321	6.54676	15.9711	23.4671
564	7.93319	4.25898	8.30568	6.39774	8.46736	9.19243	11.5344	10.0735		-0.25886	0.291672	0.961199	1.13156	0.686789	1.09067	1.16342	1.206	2.09375	1.63193		0.083434	0.08789	11.5344	10.0735		0.805033	1.4978	-0.05479	0.893693		126.671	148.033	155.335	153.113		0.184297	6.48303	15.9534	23.4465
565	7.7535	4.1223	8.4176	6.30403	8.3275	9.09965	11.6277	10.0653		-0.15829	0.201091	1.08955	1.01783	0.714131	1.12852	1.0546	1.25435	2.08278	1.63655		0.196256	0.417769	11.6277	10.0653		0.858826	1.32478	0.029362	1.03482		126.629	147.784	155.142	152.851		0.156973	6.61063	15.8332	23.4861
566	7.79114	4.24409	8.44951	6.15774	8.23835	9.30892	11.4956	10.0557		-0.18145	0.290403	1.06634	1.04992	0.608506	1.25906	1.19272	1.27532	2.1842	1.65008		0.245241	0.505708	11.4956	10.0557		0.907913	1.56996	0.012762	0.806933		126.708	147.784	155.098	152.869		0.119319	6.60965	15.9076	23.3371
567	7.96604	4.26218	8.38386	6.2546	8.35178	9.25252	11.3866	9.99313		-0.14088	0.100804	0.969887	1.14155	0.928148	1.09034	1.08371	1.28597	2.16724	1.58918		0.296533	0.297864	11.3866	9.99313		1.01911	1.63748	-0.01555	0.864477		126.514	147.746	154.983	152.758		0.101434	6.39785	15.8791	23.4125
568	7.73425	4.2466	8.58983	6.2032	8.37404	9.19268	11.6112	9.99332		-0.1512	0.109845	1.0981	0.999936	0.835599	1.16668	1.02122	1.3238	2.13675	1.62121		0.294355	0.313315	11.6112	9.99332		0.880668	1.51937	0.079058	1.00536		126.67	147.624	154.968	152.64		0.189473	6.56181	15.8054	23.2979
569	7.69651	4.15651	8.43096	6.31444	8.25819	9.24996	11.5458	9.89897		-0.1021	0.186863	0.957231	1.03627	0.77622	1.23633	1.10171	1.22146	2.32983	1.60293		0.129503	0.123803	11.5458	9.89897		1.00959	1.49855	0.146758	0.947173		126.351	147.448	154.756	152.464		0.183917	6.44366	15.9083	23.1112
570	7.76885	4.38111	8.42516	6.36093	8.0636	9.199	11.4247	10.0187		-0.09088	0.179408	1.01268	0.972372	0.792865	0.993682	0.881093	1.09475	2.23877	1.64761		0.20445	0.166159	11.4247	10.0187		0.892522	1.71576	0.025764	0.773578		126.225	147.377	154.566	152.464		0.109683	6.3641	15.9298	23.2733
571	7.74516	4.43339	8.67701	6.44814	8.47648	9.07913	11.7168	10.0139		-0.08871	0.094827	1.06655	0.904695	0.780219	1.09047	0.951954	1.35136	2.13536	1.51943		0.398912	0.464318	11.7168	10.0139		0.721649	1.50635	0.053169	0.969027		126.322	147.357	154.547	152.197		0.175606	6.50974	16.0322	23.3436
572	7.76878	4.40732	8.59855	6.41657	8.3746	9.29792	11.5941	10.1911		0.032988	0.214505	0.972499	1.06447	0.686994	1.20637	1.06659	1.26568	2.26664	1.43528		0.322829	0.267494	11.5941	10.1911		0.903692	1.45768	0.109689	0.90432		126.248	147.266	154.389	152.097		0.215694	6.60756	15.9697	23.2557
573	8.02522	4.56658	8.53519	6.45553	8.33232	9.27331	11.518	10.0936		-0.18388	0.125911	0.895898	1.11439	0.746632	0.868725	1.04646	1.25947	2.25499	1.52012		0.380507	0.41532	11.518	10.0936		0.853699	1.71382	-0.03783	0.846871		126.141	147.078	154.147	151.936		0.0141404	6.54781	16.0369	23.4184
574	7.97121	4.2879	8.74612	6.47858	8.39264	9.09853	11.5656	10.0444		-0.16777	0.171105	1.10667	1.00771	0.720209	1.01465	1.10004	1.46014	2.02591	1.51114		0.374617	0.370445	11.5656	10.0444		0.87482	1.61805	0.353328	0.926582		126.125	147.13	154.23	151.764		-0.00539	6.58748	15.8632	23.2539
575	7.93497	4.46043	8.44321	6.47945	8.18004	9.45349	11.587	10.2883		-0.11596	0.187802	0.905291	1.04876	0.797648	1.07529	1.0416	1.24913	2.2309	1.46088		0.239489	0.337121	11.587	10.2883		0.953598	1.51037	0.344432	0.810824		126.009	146.866	154.112	151.706		-0.000506	6.45565	15.7474	23.1216
576	8.08874	4.49339	8.36867	6.59404	8.45994	9.45405	11.3224	10.0429		-0.23594	0.284066	0.902042	0.952109	0.74476	1.07287	0.924057	1.26886	2.16208	1.57409		0.221853	0.225093	11.3224	10.0429		0.963296	1.63761	0.099837	0.869877		126.055	146.924	153.946	151.732		-0.0307529	6.41903	15.8001	23.148
577	7.82603	4.29608	8.59894	6.49808	8.40325	9.21419	11.4652	10.0501		-0.20485	0.010013	1.09124	0.876168	0.859185	0.938993	0.962924	1.3705	1.96121	1.49057		0.364368	0.517267	11.4652	10.0501		1.03182	1.59125	-0.000203	0.769716		125.995	146.843	153.918	151.389		-0.119532	6.51267	15.8081	23.1729
578	7.8758	4.47385	8.50301	6.33622	8.32639	9.2068	11.4733	10.0994		-0.26251	0.195588	0.89933	0.898217	0.610408	1.16877	1.18033	1.33408	2.03257	1.53324		0.390601	0.383258	11.4733	10.0994		0.930228	1.67192	0.05961	0.757374		125.789	146.68	153.793	151.416		0.00757	6.4342	15.8041	23.1331
579	7.96693	4.32032	8.47269	6.64077	8.57789	9.27236	11.2867	10.0192		-0.36876	0.196332	0.886885	0.934536	0.745724	0.855802	1.06187	1.12602	1.91202	1.60251		0.41389	0.350622	11.2867	10.0192		0.947722	1.70155	-0.10093	0.82329		125.563	146.45	153.441	151.285		0.00468	6.44735	15.7958	23.2381
580	7.98379	4.27419	8.66552	6.33875	8.40871	9.21546	11.4838	10.0736		-0.13696	0.142489	1.1649	0.93473	0.672946	0.912961	0.948021	1.29217	1.89807	1.44717		0.237901	0.253014	11.4838	10.0736		0.904534	1.71921	-0.00364	0.738606		125.696	146.285	153.459	151.049		-0.0589158	6.55231	15.6557	23.2004
581	8.03666	4.50835	8.72412	6.42307	8.26629	9.34774	11.3378	10.1354		-0.07409	0.105825	0.952486	0.939374	0.673764	1.05255	1.15563	1.30909	2.25174	1.55942		0.125392	0.230573	11.3378	10.1354		0.997036	1.78231	0.00709	0.772499		125.558	146.206	153.302	150.846		-0.0292941	6.37903	15.6782	22.9849
582	8.18871	4.32237	8.5799	6.57321	8.5034	9.34555	11.4591	9.95848		-0.2101	0.133657	0.879525	1.0098	0.781867	1.00679	1.02057	1.27014	2.18641	1.59413		0.197851	0.137713	11.4591	9.95848		0.928777	1.77628	0.01302	0.835516		125.555	146.165	153.155	150.712		0.0233767	6.26073	15.6993	23.0737
583	7.94608	4.35151	8.67748	6.51372	8.43513	9.21681	11.2057	9.93651		-0.1925	0.065608	0.988854	1.01109	0.985959	0.997479	0.972995	1.38673	1.95173	1.56569		0.223348	0.196818	11.2057	9.93651		0.928805	1.73872	-0.06589	0.71516		125.567	145.982	153.148	150.587		-0.200323	6.42885	15.7588	22.9867
584	7.92246	4.38875	8.39282	6.36661	8.28731	9.4334	11.3218	9.98895		-0.09724	0.128691	0.830525	1.06199	0.683246	1.10402	1.09602	1.17823	2.15514	1.42925		0.00907	0.087361	11.3218	9.98895		0.960654	1.9437	-0.17892	0.602888		125.561	145.893	152.991	150.556		-0.163864	6.3409	15.6849	22.8254
585	8.00022	4.39614	8.63754	6.35976	8.37392	9.17539	11.32	10.058		-0.17184	0.00748992	0.786182	0.93802	0.802076	0.868006	0.869788	1.17736	1.99468	1.54574		0.461838	0.371574	11.32	10.058		0.83399	1.90626	0.029059	0.787494		125.373	145.85	152.865	150.465		-0.146142	6.13621	15.4651	22.8827
586	7.88067	4.23403	8.47645	6.5102	8.39041	9.0477	11.4911	9.94555		-0.16312	-0.03205	0.975163	0.930909	0.646732	0.829615	0.914248	1.30774	1.88876	1.55993		0.452031	0.386355	11.4911	9.94555		0.935226	1.78338	-0.04595	0.758689		125.244	145.659	152.813	150.277		0.0209842	6.23954	15.6675	22.9243
587	7.69069	4.50862	8.54929	6.21202	8.31062	9.24664	11.2834	9.9281		0.00357831	0.04008	0.776872	0.878951	0.597673	1.06101	1.0572	1.10484	2.2418	1.48719		0.180944	0.144763	11.2834	9.9281		0.941307	1.85644	-0.08421	0.789907		125.245	145.525	152.743	150.185		0.187305	6.27068	15.4784	22.7361
588	7.95249	4.28532	8.75915	6.35192	8.29252	9.20049	11.32	9.8242		-0.19779	0.012118	0.851294	0.882066	0.753263	0.98183	0.919154	1.24245	2.0017	1.42345		0.457682	0.375814	11.32	9.8242		0.980134	1.71116	-0.15221	0.928825		125.164	145.669	152.516	150.122		-0.0859491	6.24845	15.5879	22.8125
589	7.97617	4.27314	8.69071	6.46897	8.60212	9.2505	11.5937	9.90555		-0.11516	0.085405	0.98282	0.822565	0.834075	1.19969	0.822689	1.34298	2.02461	1.67881		0.31047	0.399101	11.5937	9.90555		0.798899	1.69702	0.00117	0.795418		125.183	145.522	152.411	149.876		-0.170456	6.38472	15.5085	22.872
590	7.79986	4.31872	8.59171	6.33451	8.42626	9.28892	11.3902	10.2349		-0.21711	0.197291	0.696747	0.826769	0.692158	0.992863	0.993498	1.24368	2.14417	1.48371		0.167455	-0.000654	11.3902	10.2349		0.931223	1.87645	-0.03069	0.727239		125.097	145.394	152.277	149.92		0.00683	6.13261	15.5156	22.6167
591	7.71853	4.32451	8.57095	6.42931	8.35039	9.09115	11.4532	9.90668		-0.22267	0.043298	0.858466	0.744503	0.758484	0.918874	0.976534	1.18515	1.82781	1.42965		0.35828	0.179812	11.4532	9.90668		1.0607	1.78885	-0.08187	0.863132		124.777	145.289	152.132	149.697		-0.0572489	6.14073	15.5163	22.8124
592	8.0263	4.27097	8.70867	6.33518	8.29733	9.1817	11.312	9.9557		-0.18061	0.09349	0.939123	0.718622	0.721783	1.01993	1.03322	1.38956	1.91147	1.4061		0.335713	0.225779	11.312	9.9557		0.927389	1.87204	0.020921	0.920911		124.976	145.201	152.217	149.552		-0.18313	6.32251	15.3457	22.6455
593	7.92303	4.3095	8.58776	6.36537	8.40959	9.20339	11.2551	9.93571		0.024078	0.19943	0.917442	0.812039	0.642634	1.16833	0.950708	1.25775	2.14114	1.41424		0.069934	-0.01377	11.2551	9.93571		1.13603	1.90267	-0.04106	0.695034		124.68	144.944	152.082	149.425		-0.175658	6.0698	15.5827	22.5992
594	8.22966	4.49824	8.46918	6.5381	8.40547	9.13879	11.3944	9.90329		-0.24409	0.141863	0.992471	0.81831	0.803079	1.05648	0.776867	1.2133	1.87673	1.36352		0.327055	0.31813	11.3944	9.90329		1.02852	1.89423	-0.06027	0.708479		124.67	144.988	151.907	149.318		-0.149073	6.2103	15.5201	22.6361
595	8.06452	4.40876	8.60735	6.39666	8.42011	9.09442	11.4985	9.96906		-0.01487	0.316768	0.96799	0.711288	0.730395	0.940802	0.838562	1.1983	1.89875	1.6088		0.34635	0.351031	11.4985	9.96906		0.946106	1.90605	-0.05576	0.7176		124.642	144.867	151.93	148.998		-0.274655	6.24903	15.3582	22.467
596	7.99678	4.4165	8.68995	6.35892	8.34705	9.42649	11.3069	9.98662		-0.23341	0.208332	0.830975	0.796099	0.671432	1.05303	0.864058	1.05275	2.09221	1.36184		0.210433	0.07006	11.3069	9.98662		1.11519	1.96997	-0.15516	0.620344		124.564	144.73	151.546	149.047		-0.236349	6.19624	15.3075	22.4555
597	8.27703	4.53805	8.60977	6.41633	8.36471	9.19181	11.3458	9.89099		-0.29814	0.156767	0.959354	0.801589	0.699642	0.937207	0.837089	1.05458	1.74144	1.42491		0.320951	0.261366	11.3458	9.89099		1.11748	1.94655	-0.15119	0.683134		124.48	144.785	151.608	148.952		-0.0856658	6.11536	15.3144	22.6482
598	8.12272	4.45169	8.68993	6.36378	8.47879	9.29982	11.5839	10.0354		-0.14918	0.178483	1.14405	0.854974	0.738089	1.0192	0.777719	1.26408	1.92228	1.44111		0.402219	0.045165	11.5839	10.0354		0.973664	1.9695	0.034181	0.756952		124.392	144.654	151.54	148.828		-0.231102	6.26926	15.3653	22.3924
599	7.99916	4.42739	8.75678	6.38347	8.42751	9.34648	11.3514	10.0595		-0.21253	0.291043	1.03877	0.994453	0.520276	1.11049	1.02918	1.34531	1.98445	1.48513		0.227384	0.31703	11.3514	10.0595		0.982484	2.07423	-0.05833	0.633722		124.289	144.547	151.136	148.617		-0.339619	6.10823	15.4172	22.5075
600	8.20366	4.55542	8.68016	6.47128	8.43677	9.17873	11.3953	10.0025		-0.34574	0.091458	0.916519	0.801124	0.755689	1.0219	0.92991	1.17197	1.83864	1.3893		0.468786	0.254992	11.3953	10.0025		0.941606	1.82298	-0.02351	0.728602		124.291	144.437	151.261	148.433		-0.104007	6.12732	15.3676	22.646
601	8.24788	4.55689	8.84792	6.47294	8.44105	9.23009	11.3777	9.92303		-0.17622	0.095815	0.982874	0.734122	0.632744	0.928455	0.754174	1.30318	1.8239	1.27419		0.4639	0.148667	11.3777	9.92303		0.937505	1.91441	-0.14634	0.643834		124.319	144.426	151.353	148.378		-0.342145	6.27607	15.2805	22.5148
602	7.95717	4.65817	8.74798	6.37004	8.37704	9.20799	11.3787	9.97086		-0.10772	0.068738	0.907119	0.881927	0.650971	0.93606	0.919539	1.06254	2.02838	1.44879		0.296475	0.326826	11.3787	9.97086		0.919118	2.06226	-0.05877	0.549007		124.243	144.222	150.997	148.382		-0.142608	6.08569	15.371	22.4131
603	8.1432	4.55101	8.51641	6.58899	8.44102	9.1138	11.3393	9.88435		-0.24496	0.120526	1.10331	0.914239	0.71802	0.87903	0.942719	1.15786	1.8237	1.44135		0.626042	0.485201	11.3393	9.88435		0.921758	2.04728	-0.10683	0.621715		123.962	144.092	150.876	148.078		-0.131116	5.97477	15.3707	22.7253
604	8.17834	4.36607	8.65081	6.54182	8.36338	9.23055	11.5	9.86166		-0.20024	0.270508	1.03174	0.846027	0.584931	1.10441	0.824884	1.32167	1.86393	1.5558		0.63575	0.232518	11.5	9.86166		0.821891	2.05245	-0.15533	0.568755		124.177	144.15	151.019	148.079		-0.200066	6.21373	15.2886	22.4894
605	8.1515	4.52625	8.8083	6.44358	8.46118	9.50755	11.5575	9.93395		-0.03916	0.259414	0.916979	0.823504	0.455483	1.05256	0.877804	1.1298	2.00465	1.41646		0.328503	0.286413	11.5575	9.93395		1.02015	2.13339	-0.24412	0.624601		124.012	144.118	150.88	147.996		-0.118967	6.0524	15.4293	22.3991
606	8.19815	4.41481	8.76838	6.3906	8.56056	9.32116	11.5026	9.7533		-0.25843	0.163837	0.933377	0.850625	0.584627	0.88275	0.855473	1.17845	1.96844	1.43277		0.567117	0.27126	11.5026	9.7533		0.985055	2.07081	-0.19596	0.72697		123.892	143.876	150.696	147.849		-0.106328	6.12624	15.3473	22.4049
607	8.31184	4.46504	8.73679	6.41684	8.53389	9.30184	11.4793	9.79439		-0.24487	0.111537	0.964845	0.745296	0.660663	0.889154	0.716501	1.26241	1.93246	1.3962		0.233175	0.184184	11.4793	9.79439		0.954751	2.06442	-0.19068	0.548176		123.947	143.864	150.877	147.59		-0.232438	6.16561	15.3083	22.1338
608	8.17037	4.47782	8.77446	6.30824	8.47123	9.49127	11.3306	10.0332		-0.18212	0.256637	0.825181	0.733753	0.502187	0.890116	0.903458	1.05293	2.01252	1.41532		0.12529	0.066093	11.3306	10.0332		0.953287	2.08806	-0.26484	0.380647		123.763	143.848	150.48	147.531		-0.217736	5.98056	15.3459	22.0157
609	8.08566	4.46541	8.7565	6.6076	8.44405	9.36554	11.1866	9.65534		-0.34349	0.161342	0.976757	0.770296	0.617897	0.73644	0.931159	1.15305	1.85982	1.29857		0.282109	0.259524	11.1866	9.65534		0.884934	2.08137	-0.3327	0.47307		123.665	143.684	150.375	147.473		-0.169349	5.91114	15.5081	22.2208
610	8.16333	4.29056	8.65766	6.37696	8.41336	9.39524	11.6155	9.534		-0.16118	0.0329	0.992506	0.808768	0.567693	0.898511	0.851745	1.28767	1.82383	1.33015		0.463745	0.254028	11.6155	9.534		0.945026	2.06913	-0.28373	0.558706		123.71	143.502	150.361	147.291		-0.196443	6.20216	15.3235	22.1043
611	8.19341	4.38472	8.64437	6.35258	8.3763	9.31617	11.2986	9.79015		-0.22801	0.191587	0.761821	0.850684	0.550345	1.02449	0.915707	1.2068	2.0295	1.31026		0.379371	0.372974	11.2986	9.79015		1.03198	2.14259	-0.28449	0.595163		123.589	143.479	150.142	147.128		-0.16921	6.02266	15.428	22.1096
612	8.32483	4.33252	8.91198	6.55395	8.41931	9.36365	11.4158	9.77306		-0.24963	0.260812	0.957328	0.835492	0.69652	0.874639	0.880694	1.28993	1.89802	1.35084		0.505518	0.288221	11.4158	9.77306		0.961499	2.07715	-0.25897	0.540903		123.58	143.444	150.069	147.032		-0.0833116	6.16454	15.4108	22.2097
613	8.43593	4.43008	9.03303	6.57207	8.49111	9.36564	11.5233	9.74308		-0.0077	0.202837	0.953099	0.6667	0.572916	1.0837	0.910379	1.25508	1.95806	1.37456		0.413864	0.354973	11.5233	9.74308		1.07216	2.12183	-0.25687	0.609959		123.584	143.417	150.008	147.048		-0.145928	6.02512	15.3425	21.9058
614	8.30481	4.55946	8.65537	6.25507	8.43422	9.24004	11.4128	10.0067		-0.18127	0.104346	0.813513	0.834877	0.400764	0.888494	0.925757	1.16529	1.99137	1.29792		0.121177	0.172222	11.4128	10.0067		1.02947	2.1975	-0.3147	0.582238		123.399	142.867	149.805	146.804		-0.20701	6.04448	15.288	21.9756
615	8.37614	4.33043	8.67533	6.486	8.56297	9.15819	11.3547	9.88042		-0.17579	0.034847	0.930919	0.778243	0.729085	0.85688	0.865637	1.09598	1.80292	1.27235		0.24777	0.145186	11.3547	9.88042		0.95802	2.22377	-0.31975	0.403659		123.339	143.061	149.865	146.797		-0.398503	5.9462	15.2257	21.9716
616	8.2354	4.51525	8.90192	6.44415	8.32006	9.23291	11.2688	9.84795		-0.10056	0.170843	1.03656	0.844774	0.7232	0.98971	0.799734	1.31013	1.98635	1.54913		0.399449	0.354174	11.2688	9.84795		0.930108	2.22733	-0.32626	0.485711		123.396	143.102	149.737	146.623		-0.406299	5.95356	15.213	21.8408
617	8.25415	4.60905	8.92992	6.37955	8.55729	9.31042	11.393	9.98238		-0.0438	0.225288	0.949111	0.958142	0.647547	1.02741	0.925356	1.29744	2.04102	1.35263		0.111537	0.208906	11.393	9.98238		0.901311	2.2443	-0.35536	0.506848		123.28	143.026	149.6	146.554		-0.331552	5.85868	15.3451	21.7392
618	8.46553	4.566	9.03739	6.71656	8.7579	9.38269	11.4042	9.82005		-0.09472	0.184849	0.940582	0.92148	0.73114	0.934028	0.937959	1.12024	1.97343	1.50571		0.375053	0.408016	11.4042	9.82005		0.909191	2.25499	-0.33872	0.50215		123.166	143.025	149.458	146.387		-0.283995	5.87108	15.0817	21.8405
619	8.48726	4.47038	8.84876	6.47639	8.73381	9.27989	11.4569	9.80666		0.011026	0.094084	1.09353	0.874143	0.6523	0.886107	0.959358	1.2415	1.90167	1.43027		0.519126	0.426341	11.4569	9.80666		0.982172	2.3391	-0.42495	0.516868		123.025	142.829	149.449	146.159		-0.339697	6.07485	15.1779	21.714
620	8.38794	4.5654	8.84392	6.39843	8.56479	9.41177	11.3399	10.0445		-0.07452	0.118609	0.945588	0.846616	0.521771	0.87107	0.879838	1.16342	2.00248	1.38654		0.414051	0.371851	11.3399	10.0445		1.01344	2.1623	-0.45629	0.495219		123.003	142.64	149.2	146.132		-0.225226	5.81349	15.1744	21.8822
621	8.43635	4.54643	8.94181	6.33273	8.63639	9.24938	11.1195	10.0361		-0.23817	0.037307	0.999874	0.810946	0.680385	0.864681	0.826357	1.15885	1.74804	1.31726		0.541614	0.187128	11.1195	10.0361		1.0329	2.29389	-0.42142	0.440658		122.99	142.467	148.968	145.806		-0.207024	5.91475	15.0832	22.1577
622	8.36781	4.52084	9.00513	6.19455	8.51193	9.35572	11.4128	9.98955		-0.14503	0.147697	1.10373	0.923731	0.54788	0.897267	0.899107	1.40655	1.83785	1.40941		0.393501	0.103031	11.4128	9.98955		1.04425	2.42116	-0.4333	0.404746		122.969	142.479	148.997	145.802		-0.255916	5.98717	15.1121	22.1376
623	8.34887	4.70914	8.89652	6.38739	8.64713	9.59144	11.4583	9.99716		0.026889	0.272282	0.894569	0.907906	0.440804	0.979066	1.05152	1.18363	2.09775	1.34531		0.070275	0.107678	11.4583	9.99716		1.04129	2.34238	-0.37616	0.545677		122.831	142.252	148.833	145.752		-0.207032	5.93042	15.2493	22.0034
624	8.60003	4.74314	8.7698	6.54927	8.70725	9.39506	11.3148	9.70936		-0.25471	0.059008	0.903234	0.865077	0.603385	0.826242	0.875101	1.13945	2.01115	1.41609		0.458377	0.081453	11.3148	9.70936		1.00095	2.29336	-0.42531	0.418903		122.681	142.234	148.712	145.662		-0.260389	5.96905	15.096	22.2792
625	8.31241	4.5923	8.94869	6.3336	8.55995	9.43322	11.3038	9.81592		-0.02229	-0.06824	0.840346	0.780859	0.570049	0.976855	0.733406	1.23535	1.92565	1.38802		0.394162	0.08026	11.3038	9.81592		1.22067	2.43225	-0.34287	0.505456		122.677	142.073	148.848	145.454		-0.47827	5.98816	15.1227	22.1799
626	8.55204	4.70962	9.05819	6.57835	8.65261	9.65112	11.3537	10.0062		-0.01218	0.119347	0.842961	0.811859	0.482446	0.940905	0.771617	1.18752	2.12129	1.32237		0.196987	0.144575	11.3537	10.0062		1.17052	2.36643	-0.43618	0.431191		122.441	142.093	148.718	145.367		-0.25091	5.82004	15.1778	22.2247
627	8.57796	4.77934	9.11327	6.69989	8.7072	9.41123	11.6006	10.0237		-0.14749	0.113331	0.963983	0.816642	0.568098	0.886828	0.830111	1.29365	1.96254	1.34758		0.315391	-0.03243	11.6006	10.0237		1.00198	2.48256	-0.34513	0.4572		122.478	142.07	148.401	145.189		-0.351807	5.87842	15.0932	22.532
628	8.65751	4.67601	8.99986	6.47225	8.67064	9.42701	11.5277	10.0246		-0.11789	0.024125	1.06618	0.753904	0.560381	0.924046	0.812067	1.26728	1.86072	1.2858		0.209691	0.06264	11.5277	10.0246		1.15875	2.44784	-0.5703	0.39871		122.596	142.005	148.425	145.13		-0.38617	5.96107	14.896	22.2886
629	8.37868	4.67758	8.87263	6.51764	8.60934	9.44786	11.4098	9.88664		-0.00908	0.106572	0.946009	0.941592	0.606648	1.03074	0.856972	1.17782	1.96232	1.29679		0.371625	0.193442	11.4098	9.88664		1.04743	2.47509	-0.42173	0.536902		122.447	141.87	148.341	145.194		-0.384003	5.81507	15.1475	22.4768
630	8.54999	4.56709	8.91139	6.75573	8.53474	9.38658	11.3007	9.79367		-0.19331	0.129544	0.865522	0.903276	0.725151	0.945533	0.901466	1.17267	1.97983	1.53443		0.501159	0.11203	11.3007	9.79367		1.23681	2.38421	-0.22977	0.548108		122.294	142.001	148.431	145.155		-0.333087	5.87922	14.9365	22.3442
631	8.52679	4.78363	9.07189	6.69589	8.7536	9.60226	11.4706	9.98652		-0.16033	-0.0304	1.00274	0.845115	0.700054	1.05975	0.987277	1.15712	1.89584	1.40762		0.163617	0.04946	11.4706	9.98652		1.1752	2.61415	-0.35619	0.451724		122.316	141.928	148.155	144.834		-0.312842	5.94875	14.9978	22.425
632	8.33676	4.84209	8.66728	6.61233	8.71135	9.50654	11.3817	10.0422		-0.09316	0.325558	0.916577	0.893396	0.557993	0.886444	0.859036	1.06294	2.03073	1.37573		0.130304	0.21066	11.3817	10.0422		0.972947	2.48974	-0.44356	0.635482		122.149	141.444	147.961	144.616		-0.227092	5.87503	15.1104	22.5795
633	8.3961	4.7955	8.82158	6.61823	8.60849	9.30781	11.3055	9.79756		-0.18615	0.044776	0.938237	0.868123	0.631276	0.815363	0.750128	1.10471	1.90048	1.31677		0.360878	0.249561	11.3055	9.79756		1.02631	2.3621	-0.29432	0.418574		122.041	141.576	147.866	144.495		-0.258202	5.92417	14.9176	22.6134
634	8.34092	4.61406	8.83532	6.59179	8.72355	9.35442	11.4253	9.69347		-0.05071	0.00185943	0.932912	0.809913	0.611872	0.84441	0.78702	1.28539	1.83751	1.19463		0.435216	0.336871	11.4253	9.69347		1.05609	2.56906	-0.45864	0.363092		122.232	141.538	148.014	144.541		-0.381346	5.88501	14.9925	22.5147
635	8.38809	4.54738	8.84163	6.66099	8.7776	9.60387	11.3283	9.95203		-0.2016	0.284097	0.84662	0.863958	0.457258	0.950757	0.779291	1.21816	2.10011	1.19297		0.300477	0.24408	11.3283	9.95203		1.05855	2.5025	-0.44335	0.475976		122.222	141.354	147.811	144.45		-0.272931	5.80314	14.9469	22.5176
636	8.42476	4.80521	8.86777	6.68608	8.87138	9.69333	11.3112	9.78271		-0.12307	0.098765	0.874377	0.945433	0.711396	0.993918	0.806076	1.31019	2.04348	1.43926		0.502323	0.277742	11.3112	9.78271		1.02799	2.50561	-0.43029	0.446114		122.113	141.482	147.718	144.289		-0.350527	5.74781	15.0366	22.6534
637	8.43269	4.6877	8.95543	6.60569	8.94295	9.42269	11.4444	10.0107		-0.12504	0.094896	0.912488	0.712036	0.655424	0.961368	0.724013	1.27611	1.77811	1.39322		0.562936	0.342259	11.4444	10.0107		1.15769	2.7035	-0.47708	0.308431		122.174	141.218	147.691	144.267		-0.494344	5.81662	14.9843	22.5467
638	8.35791	4.67973	8.8008	6.49773	8.60368	9.54298	11.3465	9.98129		-0.13444	0.177602	0.915011	0.864636	0.542487	0.869504	0.747536	1.16124	1.9964	1.3078		0.384316	0.432392	11.3465	9.98129		1.04017	2.59951	-0.5135	0.490516		122.075	141.201	147.517	144.174		-0.430332	5.83717	14.8899	22.4471
639	8.58819	4.72502	8.92483	6.73282	8.62016	9.59892	11.2647	9.95573		-0.25101	0.117643	0.954557	0.871212	0.675411	0.836548	0.818967	1.21179	1.88901	1.37366		0.572118	0.278429	11.2647	9.95573		1.03878	2.61927	-0.34432	0.383359		121.869	141.116	147.298	143.947		-0.427267	5.76106	14.7663	22.4785
640	8.63466	4.69655	8.90322	6.59634	8.70168	9.43593	11.4037	9.91006		-0.14971	0.142632	0.944996	0.876975	0.667155	0.96844	0.665558	1.18159	1.92288	1.38958		0.36982	0.164311	11.4037	9.91006		1.06119	2.79022	-0.4598	0.341484		121.971	141.04	147.448	143.846		-0.475143	5.83479	14.8355	22.4702
641	8.41414	4.93243	8.82807	6.4912	8.71966	9.47047	11.2076	9.89212		-0.1843	0.208401	0.780508	0.786799	0.494317	0.904631	0.828301	1.14572	2.0108	1.2814		0.21813	0.219203	11.2076	9.89212		0.950702	2.64982	-0.43077	0.384711		121.905	140.731	147.059	143.706		-0.404016	5.68051	14.8603	22.3514
642	8.68148	4.75082	8.90786	6.76538	8.8779	9.60168	11.3578	9.86399		-0.35374	0.25602	0.929578	0.802455	0.687181	0.851828	0.792135	1.15167	1.9219	1.40322		0.586305	0.229401	11.3578	9.86399		1.08299	2.66983	-0.40066	0.326424		121.746	140.803	147.064	143.489		-0.365275	5.72171	14.8147	22.4589
643	8.65691	4.7945	9.02488	6.58822	8.74042	9.51839	11.7587	9.92451		-0.06436	0.068672	1.00285	0.601936	0.62166	0.710427	0.659696	1.12349	1.76038	1.35206		0.441664	0.369941	11.7587	9.92451		1.12949	2.7707	-0.49766	0.317277		121.843	140.716	147.074	143.465		-0.436081	5.7447	14.7296	22.518
644	8.42211	4.69758	8.82324	6.58321	8.58442	9.4818	11.5303	9.79068		-0.12827	0.15541	0.912251	0.811434	0.540612	0.922665	0.810819	1.21265	2.04196	1.27542		0.349244	0.157715	11.5303	9.79068		0.872783	2.66698	-0.46377	0.488796		121.712	140.594	146.994	143.368		-0.39969	5.73901	14.8098	22.4319
645	8.50537	4.66167	8.93073	6.63937	8.66728	9.47977	11.388	9.85117		-0.15456	0.060995	1.02444	0.737208	0.516823	0.873092	0.75264	1.35111	1.81541	1.28444		0.426651	0.254249	11.388	9.85117		1.04721	2.59238	-0.45727	0.28258		121.551	140.754	146.955	143.439		-0.423908	5.63923	14.8146	22.3876
646	8.53085	4.7316	8.99794	6.64294	8.7919	9.39214	11.4164	9.74376		-0.05671	-0.04492	1.04493	0.680166	0.571259	0.792166	0.673213	1.17894	1.77004	1.24959		0.354659	0.395988	11.4164	9.74376		1.08553	2.65655	-0.53393	0.437031		121.68	140.397	146.826	143.159		-0.486161	5.79707	14.8118	22.4157
647	8.62073	5.1074	8.76338	6.6006	8.74741	9.7133	11.4542	9.85041		-0.24996	0.061528	0.881524	0.872864	0.639034	0.807658	0.769651	1.22318	1.89881	1.07136		0.246191	0.335223	11.4542	9.85041		0.913348	2.73914	-0.47808	0.493102		121.594	140.388	146.598	143.128		-0.358781	5.78326	14.7696	22.4098
648	8.7375	4.77975	8.8285	6.56017	8.72396	9.57237	11.3233	9.8873		-0.2315	0.081346	0.942537	0.791301	0.591446	0.763817	0.740841	1.2705	1.81512	1.33004		0.183864	0.266065	11.3233	9.8873		1.04326	2.75953	-0.47846	0.362309		121.462	140.269	146.486	142.942		-0.476726	5.73406	14.8138	22.4559
649	8.53856	4.6218	8.98173	6.56024	8.83945	9.48982	11.3274	9.83395		-0.19892	-0.02413	0.928084	0.65371	0.583563	0.669546	0.622072	1.2574	1.79351	1.19652		0.431188	0.394702	11.3274	9.83395		1.12013	2.76458	-0.58722	0.468588		121.454	140.312	146.49	142.938		-0.703192	5.81986	14.8017	22.311
650	8.52206	4.80655	8.9	6.48435	8.7598	9.50626	11.3029	9.93442		-0.19583	0.11378	0.896904	0.702091	0.469317	0.785877	0.725778	1.24621	1.83074	1.08843		0.282044	0.373047	11.3029	9.93442		0.980992	2.70221	-0.51507	0.392054		121.199	140.033	146.235	142.691		-0.475849	5.67562	14.7132	22.2107
651	8.57353	4.92183	9.09709	6.79952	8.64266	9.58818	11.2008	9.92517		-0.14823	0.109521	0.89912	0.611223	0.594952	0.749665	0.753708	1.27465	1.82831	1.22955		0.434065	0.115745	11.2008	9.92517		1.23513	2.63887	-0.54425	0.332876		121.198	140.194	146.337	142.526		-0.515713	5.59386	14.5458	22.2289
652	8.62676	4.78105	8.90452	6.45545	8.72099	9.23842	11.393	9.81851		-0.13238	-0.03906	0.774828	0.665125	0.395741	0.845284	0.654593	1.21005	1.81513	1.30604		0.312027	0.291634	11.393	9.81851		1.05796	2.7131	-0.47435	0.199623		121.234	140.012	146.091	142.533		-0.598351	5.65292	14.649	22.1829
653	8.45303	4.81225	8.70178	6.24431	8.48621	9.35102	11.1798	9.87107		-0.26166	0.155783	0.805363	0.814145	0.441734	0.98497	0.660593	1.16167	1.79564	1.12523		0.160532	0.217412	11.1798	9.87107		1.01806	2.71483	-0.48255	0.215223		121.166	139.875	145.938	142.543		-0.583368	5.68016	14.685	22.1876
654	8.35638	4.7192	8.6472	6.52593	8.5787	9.32192	11.2684	9.79345		-0.21428	0.041841	0.794377	0.611253	0.416969	0.815843	0.725966	1.08523	1.75523	1.34438		0.337028	0.161495	11.2684	9.79345		1.16078	2.79198	-0.63636	0.183168		121.062	139.928	145.958	142.336		-0.675917	5.59613	14.4794	22.3514
655	8.39348	4.72731	8.90318	6.54618	8.54615	9.36531	11.2451	9.77988		-0.02486	-0.00789	0.796801	0.594912	0.543704	0.9028	0.655473	1.20119	1.71289	1.16727		0.273105	0.265764	11.2451	9.77988		1.22619	2.85171	-0.66561	0.342878		121.03	139.657	145.737	141.973		-0.547061	5.59339	14.4737	22.2166
656	8.68104	4.99658	8.85915	6.50238	8.64758	9.51363	11.4706	9.81186		-0.13675	0.149135	0.738715	0.74721	0.401042	0.811801	0.793103	0.969501	1.76664	1.04056		0.290908	0.238258	11.4706	9.81186		0.993115	2.83681	-0.47229	0.323004		120.836	139.423	145.524	142.131		-0.602725	5.46583	14.63	22.2249
657	8.70394	4.93329	9.18004	6.71596	8.82794	9.54666	11.3959	9.96025		-0.20094	-0.13097	0.796309	0.579528	0.573912	0.72324	0.70018	1.11202	1.76285	1.24164		0.467985	0.344436	11.3959	9.96025		1.16226	2.8968	-0.50004	0.187791		120.83	139.803	145.594	141.884		-0.63253	5.55233	14.5191	22.2327
658	8.66665	4.81604	9.14625	6.57562	8.7002	9.50069	11.2873	9.8889		-0.17936	-0.12033	0.938876	0.755339	0.603211	0.816129	0.590638	1.15326	1.69479	1.19369		0.341669	0.410519	11.2873	9.8889		1.19027	2.8728	-0.53605	0.239992		120.928	139.566	145.679	141.687		-0.558322	5.72583	14.6939	22.2166
659	8.70027	4.94333	9.12278	6.54533	8.81028	9.59548	11.3015	9.88684		-0.2294	0.04027	0.815293	0.843967	0.645683	0.855196	0.820827	1.23725	1.82407	1.32102		0.213762	0.307656	11.3015	9.88684		1.04638	2.79929	-0.52615	0.232184		120.818	139.5	145.451	141.746		-0.503018	5.64037	14.7471	22.1542
660	8.82818	4.89592	8.96516	6.64818	8.78044	9.55408	11.3215	9.73123		-0.08975	-0.05213	0.879457	0.758557	0.733677	0.736432	0.820964	1.26943	1.80806	1.32377		0.526586	0.20238	11.3215	9.73123		1.23727	2.91741	-0.57722	0.225261		120.682	139.599	145.472	141.683		-0.656933	5.7697	14.6393	22.2845
661	8.75201	4.89048	9.09698	6.65256	8.75779	9.50921	11.3933	9.81886		-0.02446	0.064827	0.893649	0.710958	0.43873	0.955683	0.692459	1.29452	1.80133	1.22912		0.270506	0.229552	11.3933	9.81886		1.32212	3.03685	-0.6008	0.251256		120.876	139.393	145.318	141.445		-0.780669	5.73049	14.5856	22.0953
662	8.76637	5.03624	8.93699	6.68472	8.77513	9.47625	11.5091	10.0564		0.015164	0.029659	0.866783	0.778344	0.488152	0.895414	0.857415	1.28585	1.80963	1.2478		0.301101	0.229103	11.5091	10.0564		1.24221	2.98605	-0.44768	0.149322		120.645	139.148	145.141	141.488		-0.565688	5.59928	14.7249	22.0876
663	9.02634	4.79063	9.03578	6.78418	8.91807	9.4088	11.3421	9.7296		-0.16912	0.168219	0.758911	0.680715	0.507922	0.893241	0.670626	1.14359	1.86974	1.31515		0.464294	0.380188	11.3421	9.7296		1.28073	2.87343	-0.55384	0.138399		120.478	139.037	144.993	141.208		-0.66716	5.55181	14.6151	22.1927
664	8.84621	4.93577	8.82462	6.5194	8.90819	9.43289	11.4283	9.68122		-0.29164	0.02185	0.834957	0.771925	0.429191	0.812822	0.8174	1.0933	1.72646	1.13591		0.413438	0.323052	11.4283	9.68122		1.30807	3.00083	-0.39871	0.222729		120.529	139.027	144.988	141.124		-0.682409	5.60612	14.6615	22.1032
665	8.57136	4.84319	8.91475	6.47814	8.57537	9.57912	11.074	9.76077		-0.14474	0.155616	0.735311	0.840071	0.490802	0.911805	0.904923	1.12288	1.84027	1.16498		0.361234	0.422347	11.074	9.76077		1.29218	2.99566	-0.50532	0.104969		120.514	138.88	144.819	141.076		-0.699053	5.63923	14.6234	21.9528
666	8.71613	4.9907	8.98259	6.48068	8.89939	9.53363	11.2706	9.84584		-0.26809	0.041189	0.887104	0.784808	0.583738	0.857353	0.895639	1.16348	1.7608	1.32476		0.508654	0.32113	11.2706	9.84584		1.47052	3.13373	-0.51283	0.115615		120.461	139.074	144.762	140.888		-0.74707	5.48425	14.4292	21.9863
667	9.05927	5.10472	9.1956	6.67819	8.8911	9.49749	11.4921	9.83999		-0.05131	-0.03599	0.831344	0.645603	0.519686	0.829902	0.795762	1.13277	1.74177	1.29438		0.372765	0.384381	11.4921	9.83999		1.20935	3.02622	-0.57006	0.240657		120.417	138.813	144.696	140.713		-0.78792	5.5312	14.4373	21.8971
668	8.90652	5.15971	8.99149	6.57909	8.60905	9.76754	11.2709	9.88764		-0.12741	0.058317	0.743034	0.777003	0.466058	0.769745	0.827631	1.02505	1.83942	1.21957		0.390261	0.234193	11.2709	9.88764		1.2995	3.0423	-0.50207	0.102683		120.138	138.691	144.669	140.723		-0.610451	5.61697	14.5105	22.0067
669	8.94687	5.04592	9.27617	6.81952	8.88747	9.88392	11.1798	9.93379		-0.26313	-0.000794	0.860703	0.712227	0.560469	0.86489	0.658183	1.00461	1.88027	1.13445		0.629454	0.364532	11.1798	9.93379		1.41877	3.03002	-0.52132	0.109509		120.083	138.672	144.616	140.776		-0.757714	5.54331	14.4049	22.0841
670	8.81739	4.98667	9.11347	6.70801	8.9039	9.57145	11.4937	9.90351		-0.20492	0.084424	0.868749	0.700171	0.620925	0.827289	0.788236	1.12523	1.71727	1.04781		0.237923	0.22031	11.4937	9.90351		1.27705	3.06833	-0.46786	0.233096		120.258	138.667	144.314	140.462		-0.790833	5.66979	14.4924	22.1232
671	8.69199	4.97904	8.98276	6.72935	8.76469	9.7194	11.4328	9.97215		-0.0426	0.186645	0.700724	0.757424	0.502504	0.99697	0.832445	1.14632	1.91448	1.1462		0.265787	0.296743	11.4328	9.97215		1.1893	3.09731	-0.38783	0.199459		120.092	138.499	144.256	140.418		-0.70283	5.59563	14.4865	21.9993
672	8.88831	4.85961	8.8897	6.69088	8.81994	9.48861	11.4483	9.88096		-0.16897	0.00396395	0.820618	0.595153	0.503469	0.798731	0.704324	1.13076	1.65689	1.2015		0.499144	0.141936	11.4483	9.88096		1.23855	3.07736	-0.49478	0.119207		119.977	138.423	144.093	140.312		-0.788349	5.51436	14.4503	21.9372
673	8.83256	5.10686	9.04496	6.72148	8.65275	9.36259	11.251	9.69377		-0.20365	0.021395	0.906845	0.669761	0.463741	0.855297	0.704112	1.13761	1.77519	1.2147		0.345824	0.122894	11.251	9.69377		1.1436	2.96326	-0.51812	0.229867		120.169	138.345	144.068	140.251		-0.922869	5.57173	14.388	21.8276
674	8.95754	5.09217	8.96872	6.67333	8.73097	9.63146	11.2954	9.85071		-0.03536	0.131539	0.687306	0.714188	0.504129	0.917512	0.722377	1.13257	1.81842	1.25092		0.145909	0.120928	11.2954	9.85071		1.23984	3.16938	-0.56807	0.138398		120.098	138.356	143.942	140.18		-0.608215	5.49108	14.4587	21.7751
675	8.91317	4.98051	8.96419	6.73014	8.88847	9.55648	11.227	9.76184		-0.06047	0.00143373	0.899714	0.78619	0.54811	0.730228	0.632117	1.1393	1.69226	1.30738		0.292654	0.088985	11.227	9.76184		1.21336	3.14118	-0.62826	0.119107		119.97	138.386	143.869	140.03		-0.64837	5.45944	14.4551	21.8555
676	8.89867	4.92705	8.86426	6.48401	8.82842	9.43084	11.1455	9.85241		-0.10498	0.045248	1.01327	0.659982	0.651613	0.891696	0.593543	1.13469	1.79496	1.17765		0.306027	0.14865	11.1455	9.85241		1.26264	2.92177	-0.48437	0.20276		120.02	138.213	143.886	139.818		-0.877897	5.6974	14.4174	21.7744
677	8.95579	4.96748	9.00603	6.70005	8.64607	9.62306	11.32	9.88883		-0.18991	0.172318	0.731929	0.757087	0.498373	0.977045	0.760175	1.07449	1.93109	1.229		0.30994	0.206087	11.32	9.88883		1.36351	3.02886	-0.50987	0.140333		119.924	138.114	143.847	139.891		-0.678469	5.45312	14.3943	21.7166
678	9.04904	5.11392	9.29809	6.713	8.85318	9.6453	11.3568	9.74179		-0.11705	0.129662	0.861486	0.610273	0.493486	0.76038	0.73221	1.10675	1.82969	1.15534		0.389979	0.297803	11.3568	9.74179		1.24566	3.11644	-0.58787	0.289567		119.897	138.002	143.659	139.588		-0.794138	5.45525	14.34	21.6605
679	9.00288	5.11279	9.42209	6.77808	8.94225	9.54915	11.3675	9.75529		-0.15637	0.00065887	0.906353	0.589309	0.460025	0.909506	0.569238	1.14927	1.88915	1.25582		0.348216	0.237005	11.3675	9.75529		1.29261	3.13253	-0.50828	0.170988		119.92	137.884	143.436	139.569		-1.02677	5.58571	14.3087	21.5113
680	8.9039	5.11844	9.06346	6.69737	8.61075	9.71232	11.4544	9.91782		-0.17293	0.181625	0.79486	0.709114	0.509168	0.856527	0.628412	1.02166	1.87697	1.04055		0.255481	0.143762	11.4544	9.91782		1.33077	3.21915	-0.60205	0.164857		119.878	137.696	143.304	139.509		-0.621867	5.5253	14.5134	21.5012
681	9.01694	5.08805	9.28133	6.78598	8.98502	9.5452	11.4933	9.79123		-0.21781	0.115403	0.739791	0.639969	0.483524	0.79262	0.600153	1.16965	1.79668	1.32976		0.227796	0.137427	11.4933	9.79123		1.33954	3.15648	-0.67321	0.195224		119.904	137.705	143.354	139.421		-0.786398	5.5201	14.4779	21.6789
682	8.89695	5.10874	9.08158	6.80438	8.82614	9.43879	11.3648	9.90035		-0.07602	0.061899	0.7877	0.649287	0.361609	0.793084	0.741211	1.09389	1.67059	1.20641		0.174777	0.060228	11.3648	9.90035		1.25962	3.17054	-0.50213	0.216344		120.001	137.696	143.229	139.108		-0.949489	5.60376	14.3761	21.6506
683	8.88315	5.13582	9.25134	6.69693	8.76717	9.56999	11.1985	9.87714		-0.06555	-0.00841	0.629352	0.607117	0.2869	0.849107	0.721268	0.98988	1.72173	1.205		0.09169	0.085762	11.1985	9.87714		1.17145	3.10263	-0.51166	0.203974		119.972	137.639	143.164	139.161		-0.788438	5.49115	14.4048	21.4699
684	8.82896	5.0574	9.12315	6.69998	8.92593	9.62364	11.2305	9.64679		-0.25074	0.013196	0.799257	0.535083	0.387486	0.684089	0.618362	1.0585	1.71314	1.09464		0.348281	0.106483	11.2305	9.64679		1.27146	3.27436	-0.59438	0.312427		119.795	137.528	143.015	139.052		-0.945607	5.44111	14.2596	21.7224
685	9.05249	4.96394	9.11359	6.58744	8.81843	9.48593	11.2221	9.66665		-0.04633	0.056987	0.896014	0.580781	0.452436	0.786947	0.568487	1.16689	1.63848	1.27703		0.335841	0.230451	11.2221	9.66665		1.27778	3.26809	-0.47729	0.295991		119.962	137.557	143.07	138.836		-0.904679	5.58197	14.4333	21.6993
686	8.91932	5.03646	9.18504	6.61335	8.89083	9.46521	11.2912	9.8466		-0.09517	0.116977	0.868644	0.636608	0.450711	0.638972	0.836767	1.09313	1.65942	0.999721		0.377041	0.259046	11.2912	9.8466		1.32906	3.12988	-0.55746	0.16923		119.719	137.404	142.828	138.91		-0.849981	5.53676	14.3949	21.6529
687	8.91026	5.15987	9.19574	6.71484	9.02913	9.49245	11.2732	9.57537		-0.17389	0.187505	0.93886	0.700069	0.466156	0.738661	0.617902	0.942208	1.74193	1.10783		0.427952	0.023668	11.2732	9.57537		1.29047	3.24053	-0.59017	0.261083		119.611	137.363	142.898	138.739		-0.724698	5.51585	14.4531	21.662
688	8.98756	5.26506	9.24496	6.77969	9.05388	9.63525	11.2822	9.75899		0.023743	0.079616	0.781751	0.620593	0.480543	0.814274	0.707537	1.16628	1.71421	1.06488		0.237803	0.257573	11.2822	9.75899		1.28185	3.01523	-0.46131	0.262888		119.634	137.295	142.667	138.594		-0.971343	5.58986	14.2825	21.6478
689	8.91357	5.22444	9.25096	6.65729	8.95857	9.7451	11.2346	9.77762		-0.02834	0.215547	0.7462	0.818932	0.532732	0.749124	0.827932	1.10333	1.93714	1.1345		0.368058	0.143441	11.2346	9.77762		1.38615	3.2006	-0.50567	0.200022		119.615	137.178	142.522	138.557		-0.902111	5.49418	14.2934	21.5022
690	9.04356	5.20093	9.3077	6.71941	9.09705	9.64395	11.3645	9.90505		-0.07966	0.178023	0.697953	0.645279	0.442053	0.736584	0.80102	1.33292	1.72697	1.34559		0.525986	0.171135	11.3645	9.90505		1.225	3.18375	-0.49691	0.132371		119.57	136.995	142.452	138.415		-0.844816	5.3452	14.2599	21.6991
691	9.00385	5.15402	9.18066	6.72845	9.0643	9.46414	11.3378	9.85388		-0.03511	0.067019	0.747209	0.708352	0.403435	0.802273	0.694124	1.21675	1.69381	1.12594		0.171898	0.072399	11.3378	9.85388		1.30751	3.05563	-0.43876	0.116175		119.76	136.922	142.47	138.246		-0.817998	5.55324	14.2827	21.5467
692	8.99594	5.39167	9.32139	6.70009	9.03364	9.78263	11.4616	10.0231		-0.00103	0.188315	0.738693	0.721867	0.425651	0.83683	0.816555	1.06468	1.90589	1.20402		0.264262	0.320119	11.4616	10.0231		1.45587	3.23437	-0.63372	0.108846		119.579	136.968	142.369	138.267		-0.745272	5.37721	14.2169	21.328
693	9.15582	5.1441	9.5685	6.8826	9.33282	9.57035	11.4404	9.8449		-0.17121	0.052508	0.855259	0.612941	0.631979	0.704417	0.772775	1.09257	1.80906	1.31147		0.332604	0.334973	11.4404	9.8449		1.31222	3.18908	-0.64588	0.230561		119.448	136.925	142.111	138.203		-0.916513	5.42033	14.2409	21.3823
694	8.93888	4.95574	9.13731	6.62594	9.16363	9.49495	11.1929	9.74287		0.030051	0.053193	0.915556	0.747818	0.517847	0.766038	0.852803	1.16593	1.674	1.30904		0.299656	0.230883	11.1929	9.74287		1.24328	3.11337	-0.49465	0.154188		119.783	136.846	142.208	137.97		-0.912628	5.47717	14.3133	21.2383
695	8.70694	5.12061	9.16672	6.72367	9.0719	9.61298	11.1789	9.76328		-0.02469	0.193946	0.893602	0.871562	0.551527	0.747806	0.856032	1.1844	1.92255	1.16425		0.365467	0.269556	11.1789	9.76328		1.28027	3.2969	-0.58973	0.135535		119.536	136.721	142.127	138.071		-0.835576	5.34475	14.3619	21.1039
696	9.1195	5.08831	9.27524	6.71299	9.17095	9.55888	11.3114	9.71031		-0.07264	0.183645	0.889429	0.718622	0.437221	0.870165	0.717309	1.15356	1.83595	1.27352		0.321069	0.128033	11.3114	9.71031		1.2168	3.18409	-0.50478	0.157029		119.531	136.595	141.872	137.888		-0.894021	5.41826	14.1518	21.2466
697	9.02703	5.04051	9.3845	6.75794	9.06919	9.48409	11.1846	9.81118		0.00467443	-0.00373	0.970417	0.758199	0.494332	0.769315	0.600128	1.07841	1.67941	1.1752		0.242906	0.140313	11.1846	9.81118		1.29031	3.1277	-0.57314	0.136124		119.473	136.591	141.857	137.701		-0.964562	5.33346	14.1529	21.2625
698	8.89481	5.29997	9.22003	6.66937	9.13883	9.74443	11.3474	9.78178		0.039323	0.28558	0.821348	0.816311	0.630531	0.681637	0.822009	1.10715	1.92749	1.30764		0.175245	0.06626	11.3474	9.78178		1.30989	3.22799	-0.60984	0.096709		119.344	136.384	141.735	137.854		-0.844416	5.37094	14.2193	21.2137
699	9.15223	5.20474	9.31203	6.89462	9.23026	9.54927	11.2348	9.66277		-0.11485	0.198188	0.754985	0.725276	0.464494	0.731463	0.617573	1.14688	1.85915	1.25041		0.340918	0.11098	11.2348	9.66277		1.34075	3.17522	-0.64295	0.174486		119.419	136.365	141.705	137.632		-0.858953	5.39346	14.0283	21.1191
700	9.03183	5.14928	9.48068	6.85857	9.24279	9.58157	11.2689	9.7555		0.027514	-0.01022	0.85197	0.806191	0.520995	0.779457	0.761586	1.07056	1.67942	1.12013		0.163232	0.099713	11.2689	9.7555		1.39126	3.1817	-0.59101	0.11444		119.299	136.328	141.607	137.439		-0.953261	5.23236	14.1117	21.1024
701	9.11753	5.24802	9.25901	6.72703	9.23875	9.63706	11.2412	9.67894		-0.07836	0.193392	0.898954	0.865097	0.415571	0.853384	0.767425	1.0708	1.79983	1.17452		0.263659	0.151727	11.2412	9.67894		1.36191	3.28083	-0.65488	0.140401		119.403	136.262	141.454	137.348		-0.875615	5.28017	14.1783	21.0775
702	9.15124	5.17289	9.46927	6.8034	9.05314	9.49635	11.2866	9.72238		-0.0953	0.146241	0.935003	0.68697	0.372631	0.716656	0.602492	1.09844	1.6576	1.19148		0.410332	0.225033	11.2866	9.72238		1.22188	3.11566	-0.68081	0.195333		119.256	136.101	141.485	137.294		-0.945819	5.20015	14.0419	21.1655
703	9.08132	5.14701	9.27433	6.75023	9.20292	9.6434	11.4039	9.62665		-0.07344	-0.07188	0.859148	0.652497	0.351319	0.610812	0.589067	1.08217	1.83264	1.05655		0.307945	0.229442	11.4039	9.62665		1.30948	3.22253	-0.55024	0.056487		119.369	135.995	141.262	137.201		-0.90633	5.35383	14.0991	21.0717
704	9.08481	5.4007	9.31768	6.59288	9.25873	9.60096	11.2724	9.73747		-0.10536	0.20117	0.785331	0.788142	0.328433	0.773591	0.83937	0.9961	1.73703	1.08807		0.179773	0.256665	11.2724	9.73747		1.39129	3.25509	-0.72649	0.060121		119.234	135.884	141.187	137.102		-0.901472	5.33893	14.0967	21.0443
705	8.99338	5.2821	9.43396	6.66755	9.21423	9.54631	11.3404	9.59853		-0.20921	0.088173	0.759944	0.728122	0.425129	0.613293	0.713175	1.10992	1.79194	1.17619		0.372069	0.204284	11.3404	9.59853		1.30308	3.34385	-0.65857	0.159424		119.204	135.749	141.073	137.014		-1.07522	5.27412	14.1197	20.9887
706	9.22302	5.24833	9.38059	6.57827	9.184	9.48082	11.3431	9.36128		-0.21451	-0.03975	0.928842	0.675959	0.404035	0.705907	0.75997	1.01502	1.75019	1.14225		0.369165	0.280652	11.3431	9.36128		1.34246	3.13879	-0.61269	0.062723		119.163	135.852	141.035	136.946		-1.10242	5.41799	14.1965	20.9728
707	9.11239	5.37706	9.19445	6.57098	9.09752	9.49479	11.1778	9.48597		-0.13096	-0.01537	0.812003	0.916245	0.477905	0.756928	0.810096	1.03002	1.80902	1.12335		0.345327	0.187709	11.1778	9.48597		1.44375	3.24326	-0.65252	-0.03921		119.247	135.788	140.928	136.927		-0.996894	5.32327	14.144	21.0016
708	9.3074	5.4197	9.49185	6.53116	9.10488	9.65469	11.1586	9.55337		-0.269	-0.08872	0.818423	0.710721	0.355622	0.605026	0.756163	1.1108	1.79735	1.2939		0.443163	0.207299	11.1586	9.55337		1.23141	3.12024	-0.67468	0.00425		119.09	135.629	140.747	136.696		-1.0295	5.35519	14.076	20.9671
709	9.2661	5.31515	9.62489	6.75407	9.28256	9.57831	11.4083	9.63423		-0.06047	0.00581682	0.893295	0.619539	0.391083	0.739782	0.60341	0.985308	1.61551	1.2197		0.399501	0.3047	11.4083	9.63423		1.40058	3.07575	-0.62454	-0.09754		119.063	135.519	140.837	136.55		-0.937537	5.43558	14.0101	20.9433
710	8.95217	5.36628	9.45038	6.64328	9.25361	9.83061	11.3934	9.78088		-0.14987	0.219254	0.788716	0.808352	0.433332	0.810088	0.728402	1.01333	1.8241	1.14859		0.323206	0.332013	11.3934	9.78088		1.32395	3.2546	-0.70605	-0.06054		118.878	135.335	140.686	136.663		-1.01402	5.31342	14.1368	20.9454
711	9.17522	5.29699	9.40825	6.65923	9.34398	9.77941	11.2466	9.45098		-0.36305	0.096167	1.02417	0.739734	0.516333	0.732355	0.636457	1.1946	1.83892	1.20757		0.309922	0.175286	11.2466	9.45098		1.29487	3.10277	-0.56833	-0.02134		118.742	135.282	140.567	136.325		-1.10928	5.27402	14.1046	21.0558
712	9.13342	5.12891	9.29654	6.50282	9.30286	9.72865	11.3585	9.53236		-0.09973	0.238785	0.85879	0.667701	0.414235	0.768519	0.828106	1.11301	1.83682	1.12731		0.241016	0.263025	11.3585	9.53236		1.35006	3.10311	-0.62809	0.000611		118.917	135.161	140.616	136.122		-1.25064	5.34706	14.1318	20.7635
713	9.04813	5.30155	9.20599	6.61418	9.08879	9.69231	11.1963	9.66118		-0.16657	0.138496	0.79161	0.775463	0.437982	0.677554	0.706087	1.08318	1.84741	1.03812		0.281275	0.296033	11.1963	9.66118		1.35603	3.24887	-0.73791	0.042628		118.874	135.198	140.339	136.1		-1.1365	5.21895	14.1134	20.6877
714	9.21501	5.3411	9.36329	6.72915	9.2443	9.47268	11.1169	9.6232		-0.22513	-0.03047	0.856184	0.647004	0.460773	0.689918	0.727351	1.24088	1.71311	1.23118		0.257334	0.186956	11.1169	9.6232		1.10595	3.15733	-0.69854	0.036374		118.77	135.23	140.299	136		-1.00659	5.18018	14.0705	20.9543
715	9.29907	5.37137	9.52279	6.82814	9.22269	9.6837	11.2931	9.69501		-0.18196	-0.11514	0.883338	0.681921	0.493831	0.75193	0.817308	1.16842	1.64268	1.15253		0.259499	0.253742	11.2931	9.69501		1.36309	3.17488	-0.61024	-0.051		118.833	135.143	140.314	135.877		-1.14663	5.22007	14.0903	20.598
716	9.04286	5.37307	9.39287	6.81913	9.28225	9.76566	11.3318	9.72024		-0.14646	0.229884	0.931718	0.81574	0.436007	0.75557	0.841145	1.0956	1.78288	1.123		0.343297	0.165484	11.3318	9.72024		1.24527	3.21549	-0.6594	0.083497		118.902	135.265	140.198	136.065		-1.04879	5.07272	14.1268	20.7188
717	9.24625	5.27342	9.29967	6.74191	9.37547	9.61292	11.3718	9.48382		-0.17954	0.180223	0.960226	0.78757	0.488947	0.568999	0.789764	1.23701	1.74356	1.26181		0.226478	0.177997	11.3718	9.48382		1.20954	3.05978				118.726	135.066	140.217	135.731		-1.09562	5.10011	14.1023	20.7848
718	9.16783	5.42513	9.50031	6.75989	9.19796	9.67422	11.248	9.62554		0.032816	-0.12067	0.87162	0.661592	0.468644	0.772142	0.750298	1.12052	1.67403	1.23387		0.307407	0.207537	11.248	9.62554							118.854	135.069	140.013	135.778		-1.07666	5.26062	14.1075	20.5581
719	9.20738	5.51449	9.41173	6.69741	9.32272	9.7094	11.1581	9.66877		-0.05538	0.217929	0.77488	0.717963	0.542417	0.773774	0.708055	1.12652	1.84598	1.05896		0.107096	0.158406	11.1581	9.66877							118.718	134.988	139.836	135.744		-1.12147	5.15725	14.1289	20.7018
720	9.22882	5.4635	9.5819	6.91488	9.30506	9.71096	11.1645	9.81465		-0.19904	0.039413	0.90257	0.7606	0.514464	0.7542	0.694207	1.25632	1.84749	1.30266		0.428428	0.36079	11.1645	9.81465							118.666	134.893	139.985	135.369		-1.05768	5.15526	14.1219	20.7226
															0.807788			1.78411	1.27483													134.941				-0.834727	5.31928	14.2664	20.9841
