# Supplementary material for: iNOS modulates inflammatory responses in an NO-independent manner through direct interaction with IRG1 in mitochondria
Source: Nat Metab. 2026 Apr 10;8(4):855–68. doi: 10.1038/s42255-026-01492-1 (PMC13121041; doi:10.1038/s42255-026-01492-1)
Supplement: Supplementary file 11 — Source data, unprocessed western blots. [file 42255_2026_1492_MOESM11_ESM.xlsx]

## Sheet: Fig 4a-b
n = 7 independent experiments
Nitrite
	CTRL	IRG1	iNOS	IRG1+iNOS	iNOS+AG	IRG1 + iNOS + AG	W457A	W457A + IRG1	W457F	W457F + IRG1	E652D	E652D + IRG1
Exp #1	-1.39077	-1.39077	32.6538	32.3151	-0.713462	-0.693542	-1.33101	-1.47045	12.2151	10.5218	31.7972	26.9963
Exp #2	0.353683	-0.00536711	37.4316	32.9794	0.760607	1.26328	1.26328	-0.412291	17.2769	15.4817	35.7321	33.7214
Exp #3	-1.52703	-1.72717	40.7533	32.2973	-1.05169	-1.27685	-1.50201	-1.67714	20.0385	11.5574	37.451	x
Exp #4	-1.47699	-0.976634	17.2865	23.9663	-1.25183	-1.32689	-1.65212	-1.57706	9.58095	6.70388	27.0935	22.9656
Exp #5	-1.221	-1.1885	31.7205	32.994	-0.7105	-0.665	-1.4385	-1.3525	7.0065	4.763	19.355	23.773
Exp #6	-0.484	-0.464	36.456	35.069	0.382	0.8255	-0.613	-0.207	16.159	10.5355	31.021	22.3835
Exp #7	0.0275	-0.0055	37.7525	36.886	0.5595	0.843	-0.2805	-1.171	16.0995	10.0875	32.7625	19.99
Itaconate
	CTRL	IRG1	iNOS	IRG1+iNOS	iNOS+AG	IRG1 + iNOS + AG	W457A	W457A + IRG1	W457F	W457F + IRG1	E652D	E652D + IRG1
Exp #1	0	24.1033	0	13.0081	0	35.0629	0	23.9505	0	20.2392	0	16.0891
Exp #2	0	33.4021	0	15.2471	0	27.846	0	39.0423	0	25.325	0	23.0743
Exp #3	0	38.0933	0	17.3088	0	21.0927	0	16.8099	0	20.7236	0	x
Exp #4	0	28.3703	0	15.5029	0	20.8484	0	21.9084	0	26.9527	0	8.76372
Exp #5	0	21.981	0	14.5613	0	25.6347	0	21.8236	0	33.8976	0	17.9887
Exp #6	0	21.5013	0	11.6975	0	27.6195	0	18.164	0	23.2751	0	17.3969
Exp #7	0	27.1311	0	15.5327	0	36.1582	0	25.4759	0	22.5627	0	20.2109
x = Experiment not performed (no well for this condition)

## Sheet: Fig 4c-d
n = 3 to 4 independent experiments
Itaconate				+ intact iNOS							+ Denaturated iNOS
	HEPES	0.5µg IRG1	0.5µg IRG1 + S	0.05	0.1	0.5	1	5	10	50	0.05	0.1	0.5	1	5	10	50
Exp #1	0	0	12.1401	x	9.50639	3.34163	1.00602	-0.33996	0.099819	-0.59662	x	15.6973	15.0009	9.48911	11.2112	10.3692	9.07797
Exp #2	0	0	12.6632	12.9672	4.86458	2.28801	1.48675	0.504197	0.298286	0.035079	16.127	18.0375	16.824	15.2125	14.4658	13.5048	12.0356
Exp #3	0	0	14.7028	11.2559	9.69185	2.29165	1.79686	0.975894	0.888177	-0.11035	x	x	x	x	x	x	x
Exp #4	0	0	9.10849	20.717	13.0732	4.87378	2.55864	1.59119	1.16794	1.01081	17.7521	16.51	21.0117	20.4602	21.8497	21.3604	20.803
Nitrite								+ L-arginine
	+ intact iNOS							+ intact iNOS
	0	0.05	0.1	0.5	1	5	10	0	0.05	0.1	0.5	1	5	10
Exp #5	-0.483343	-0.60853	-0.316428	-0.858903	-0.107783	0.14259	0.267777	-0.107783	-0.483343	-0.358157	-0.274699	1.6031	6.6523	6.19328
Exp #6	-0.0635893	-0.103869	0.419773	0.742014	0.016971	0.298932	0.016971	-0.26499	-0.0635893	0.0572512	0.701734	1.46706	8.39524	8.39524
Exp #7	-0.641871	-0.728588	0.0952304	-0.121564	0.658896	0.962408	0.962408	-0.858665	1.00577	-0.295	0.225307	2.30653	4.73463	4.73463
x = Experiment not performed

## Sheet: Fig 4e
n = 4 to 5 biological samples, 4 gels
	Gel 1		Gel 2		Gel 3						Gel 4
Mouse	#1		#2		#3		#4		#5		#3		#4		AVERAGE		STD		N
%	monomer	dimer	monomer	dimer	monomer	dimer	monomer	dimer	monomer	dimer	monomer	dimer	monomer	dimer	monomere	dimer	monomere	dimer
Gch1 WT	7.99281	92.0072	12.1253	87.8747	x	x	x	x	x	x	63.0868	36.9132	68.6673	31.3327	37.9681	62.0319	32.351	32.351	4
Gch1 KO	25.5576	74.4424	28.8423	71.1577	x	x	x	x	x	x	84.681	15.319	93.2224	6.77759	58.0758	41.9242	35.8476	35.8476	4
iNOS WT	11.9689	88.0311	11.6552	88.3448	45.4809	54.5191	45.0172	54.9828	47.6263	52.3737	x	x	x	x	32.3497	67.6503	18.7744	18.7744	5
iNOS WT + AG	1.08589	98.9141	0	100	15.5492	84.4508	14.9945	85.0055	19.339	80.661	x	x	x	x	10.1937	89.8063	8.97538	8.97538	5
x = Experiment not performed
			Gel 1					Gel 2					Gel 3						Gel 4
