# Supplementary material for: iNOS modulates inflammatory responses in an NO-independent manner through direct interaction with IRG1 in mitochondria
Source: Nat Metab. 2026 Apr 10;8(4):855–68. doi: 10.1038/s42255-026-01492-1 (PMC13121041; doi:10.1038/s42255-026-01492-1)
Supplement: Supplementary file 12 — Source data, unprocessed western blots. [file 42255_2026_1492_MOESM12_ESM.xlsx]

## Sheet: Extended Fig 1a-c, g
See Source Data File Fig 1

## Sheet: Extended Fig 1d
n = 4 mice per group
	WT M0	WT M1	KO M0	KO M1	WT H202	KO H202	WT LYSED	KO LYSED	No cells
#1	2482	2220	2330	1882	6790	5627	5437	8407	498.5
#2	2451	2285.5	2477	1732.5	5648	4639	5309	6630	498.5
#3	1636.5	1325.5	2303	1608.5	6769	5952	5669	5160	483
#4	2409.5	2213	1977	1600.5	7141	4332	5603	5423	483

## Sheet: Extended Fig 1e
Data extracted from https://doi.org/10.1016/j.celrep.2019.06.018. PRIDE: PXD010628
	Gchfl/fl	Gchfl/flT2C
Mut	-0.24124	-0.24902
Clybl	0.1274	-0.03357
Suclg1	-0.08105	-0.14289
Sucla2	-0.04931	-0.13164
Suclg2	-0.13709	-0.20193
Oxct1	-0.1214	-0.19876
Aco1	-0.36364	-0.54288
Aco2	-0.32871	-0.24898

## Sheet: Extended Fig 1f
Data extracted from https://doi.org/10.1016/j.celrep.2019.06.018.
Gch1 KO
	GCHfl/fl M0	GCHfl/fl M1	GCHfl/flT2CM0	GCHfl/flT2CM1
Itaconate *	0.118	2.3903	0.2718	5.7796
Methylsuccinate *	0.7212	1.3772	0.7928	4.8697
Aconitate	0.8454	1.7699	1.2781	1.0787
Succinate *	0.5118	1.3388	0.6768	2.122
Fumarate	0.5626	1.1603	1.1151	1.4447
Citrate *	0.378	2.7451	0.8048	0.9148
iNOS KO
	WT iNOS M0	WT iNOS M1	KO iNOS M0	KO iNOS M1
Itaconate *	0.1922	1.7381	0.2341	4.3623
Methylsuccinate *	0.7598	1.0934	0.7038	5.4831
Aconitate	0.9511	1.0952	0.9519	1.0512
Fumarate *	0.892	1.6846	0.7813	1.1997
Citrate *	0.8728	1.75	0.8652	0.8962

## Sheet: Extended Fig 1h
n = 4 mice per group
	WT M1		iNOS KO M1
	No media changed	Media replaced	No media changed	Media replaced
#1	11.5425	11.2126	56.4896	59.1062
#2	10.5528	10.8519	55.1918	55.5003
#3	7.80791	7.94429	104.929	41.2893
#4	11.8376	10.6083	x	x
