# Supplementary material for: iNOS modulates inflammatory responses in an NO-independent manner through direct interaction with IRG1 in mitochondria
Source: Nat Metab. 2026 Apr 10;8(4):855–68. doi: 10.1038/s42255-026-01492-1 (PMC13121041; doi:10.1038/s42255-026-01492-1)
Supplement: Supplementary file 13 — Source data. [file 42255_2026_1492_MOESM13_ESM.xlsx]

## Sheet: Extended Fig 2b
Human MDMs (n = 4 biological samples)
		CTRL						LPS/IFNy
		#1	#2	#3	#4	Mean	SD	#1	#2	#3	#4	Mean	SD
	NOS2	Undetermined	36.9712	38.4865	Undetermined	37.7288	1.07148	Undetermined	37.2882	36.9514	Undetermined	37.1198	0.238192
	ACOD1	36.955	35.1745	Undetermined	37.5125	36.5473	1.22115	22.6689	22.9191	24.4744	24.5142	23.6442	0.987104
	GCH1	31.8073	31.6242	32.0033	32.0739	31.8772	0.202858	26.0755	26.1831	26.6604	26.9062	26.4563	0.39318
BM organoids (n = 3 biological samples)
		CTRL					LPS/IFNy
		#1	#2	#3	Mean	SD	#1	#2	#3	Mean	SD
	NOS2	35.1658	36.9867	35.9061	36.0195	0.915746	32.7014	35.0921	32.9624	33.5853	1.31144
	ACOD1	36.5274	37.0138	36.7612	36.7675	0.243218	28.8357	29.3997	28.9989	29.0781	0.290219
	GCH1	31.0875	31.0024	31.9894	31.3598	0.546969	27.377	27.9202	28.0906	27.7959	0.372684

## Sheet: Extended Fig 2c-d
n = 4 biological samples
ACOD1
	CTRL	LPS/IFNy
#1	1	20350.7
#2	6.69525	28745.7
#3		8441.39
#4	0.862989	8601
GCH1
	CTRL	LPS/IFNy
#1	1	54.138
#2	2.21262	84.416
#3	1.23185	52.3309
#4	1.05584	46.226
NOS2
	CTRL	LPS/IFNy
#1	0	0
#2	0	0
#3	0	0
#4	0	0
Intracellular itaconate by HPLC
	CTRL	LPS/IFNy
#1	-0.06182	2.31063
#2	0.088638	1.83266
#3	0.148458	1.27208
#4	-0.06514	1.65499
