# Supplementary material for: iNOS modulates inflammatory responses in an NO-independent manner through direct interaction with IRG1 in mitochondria
Source: Nat Metab. 2026 Apr 10;8(4):855–68. doi: 10.1038/s42255-026-01492-1 (PMC13121041; doi:10.1038/s42255-026-01492-1)
Supplement: Supplementary file 14 — Source data, unprocessed western blots. [file 42255_2026_1492_MOESM14_ESM.xlsx]

## Sheet: Extended Fig 3d
n = 4 independent experiments
Nitrite
	Cis-aconitate		NOC12		NOC18		Nitrite		SIN-1		GSNO		GSNO+GSH
Exp #1	-1.18452	-1.18452	x	x	340.573	362.727	491.722	495.876	103.12	x	4.27683	4.43067	x	x
Exp #2	-3.42992	-2.8052	x	x	447.258	428.695	516.423	546.052	110.625	68.6801	8.79666	7.101	35.3917	36.2842
Exp #3	0	0	200.568	219.388	219.691	191.346	463.829	454.154	99.2842	99.4354	15.3853	15.4608	38.0607	39.4968
Exp #4	3.734	3.246	198.575	187.678	160.761	162.469	316.732	276.398	119.533	127.99	14.631	14.468	29.431	32.684

## Sheet: Extended Fig 3e
n = 4 independent experiments
		GSH				GSH + DTT				GSH + NaBH4
	GSH (mM)	Exp #1	Exp #2	Exp #3	Exp #4	Exp #1	Exp #2	Exp #3	Exp #4	Exp #1	Exp #2	Exp #3	Exp #4
itaconate (50µM)	0	1	1	1	1	1	1	1	1	1	1	1	1
	5	0.919351	0.849313	0.868768		0.81775	0.774055	0.844375	0.77663	0.811461	0.687966	0.733451	0.713491
	10		0.475179	0.370797	0.262918	0.718434	0.630408	0.663664	0.262837	0.485152	0.350687	0.402945	0.382104
	20	0.192495	0.147792	0.107943	0.032473	0.244979	0.291977	0.335892	0	0.160738	0	0	0.228669
No itaconate	10	0.018544	0.033016	0.024538	0.04199	0.012265	0.011097	0	0	0	0	0	0

## Sheet: Extended Fig 3f
Data extracted from https://doi.org/10.1016/j.celrep.2019.06.018.
n = 6 mice
iNOS KO
WT M0						WT M1						KO M0						KO M1
#1	#2	#3	#4	#5	#6	#1	#2	#3	#4	#5	#6	#1	#2	#3	#4	#5	#6	#1	#2	#3	#4	#5	#6
1.01967	0.999776	1.1	1.18865	1.13475	1.02685	0.7136	0.600799	0.877834	0.918832	0.897673	0.893161	0.97135	0.958672	1.05882	0.94632	1.17554	1.26006	0.690459	0.806727	0.69257	0.706447	0.740056	0.722061
Gch1 KO
Gch1 WT M0						Gch1 WT M1						Gch1 KO M0						Gch1 KO M1
#1	#2	#3	#4	#5	#6	#1	#2	#3	#4	#5	#6	#1	#2	#3	#4	#5	#6	#1	#2	#3	#4	#5	#6
2.63997	1.7652	1.7969	1.81149	1.18182	2.525	1.15844	1.26339	1	0.643764	0.714863	0.889296	3.2134	2.25624	1.35903	1.14428	1.06785	1.1217	0.727326	0.736836	0.538337	0.836362	0.808254	0.719767

## Sheet: Extended Fig 3h
Western blots
Same gel cut into two.
