# Supplementary material for: iNOS modulates inflammatory responses in an NO-independent manner through direct interaction with IRG1 in mitochondria
Source: Nat Metab. 2026 Apr 10;8(4):855–68. doi: 10.1038/s42255-026-01492-1 (PMC13121041; doi:10.1038/s42255-026-01492-1)
Supplement: Supplementary file 15 — Source data, unprocessed western blots. [file 42255_2026_1492_MOESM15_ESM.xlsx]

## Sheet: Extended Data Fig 4a
10st significant in WT
GO_MF: oxidoreductase activity	2.92489
GO_MF: cytochrome-c oxidase activity	2.2792
KEGG: Diabetic cardiomyopathy	2.1139
GO_CC: mitoch. resp. chain complex IV	2.10029
KEGG: Metabolic pathways	1.93935
GO_MF: NADP binding	1.78397
GO_CC: mitochondrion	1.70891
KEGG: Amyotrophic lateral sclerosis	1.64811
KEGG: Alzheimer disease	1.61756
GO_MF: metal ion binding	1.51279

## Sheet: Extended Data Fig 4b
10st significant in iNOS KO
GO_CC: myelin sheath	13.0006
GO_CC: cytosol	10.907
GO_CC: cytoplasm	9.58582
GO_BP: glycolytic process	7.65815
GO_BP:canonical glycolysis	7.4171
KEGG: Glycolysis / Gluconeogenesis	6.97998
KEGG: Carbon metabolism	6.7734
GO_MF: actin binding	5.72489
GO_MF: actin filament binding	4.95795
GO_MF:protein binding	4.69479

## Sheet: Extended Data Fig 4c
	Difference	log(p-value)
Nme2;Nme1;Gm20390	-3.85493	1.80161
Myadm	-3.67243	0.847798
Rhoa;Rhoc;Rhob;4930544G11Rik	-3.51909	2.03249
Fkbp1a	-3.42825	1.41027
Atp5c1	-3.41861	1.78748
Ran;1700009N14Rik	-3.36404	1.28678
Cox6b1	-3.18445	1.05366
Rab39a;Rab6b;Rab6a	-3.1837	0.974585
Atp5i	-3.03375	1.59191
Hk3	-2.91965	1.55523
G6pdx;G6pd2	-2.91536	1.60652
Khdrbs1	-2.79431	0.930442
Try10	-2.75045	0.418519
Srsf5	-2.67479	0.58699
Pgd	-2.66798	0.685907
Prdx4	-2.64924	0.590661
Chtop	-2.45538	0.852183
Cltc	-2.45119	0.854831
Oasl1	-2.43337	0.976936
Hsd17b12	-2.39781	0.942822
Pyhin1;BC094916	-2.30544	1.23211
Rap1b;Rap1a	-2.28869	0.877741
Pgam1	-2.1675	0.789694
Gclm	-2.155	0.866616
Arhgdia	-2.14216	1.15839
Samhd1	-2.13017	0.674247
Nono	-2.1162	0.870474
Sub1	-2.11264	0.464677
Eef1b;Eef1b2	-2.11131	0.925969
Idh2	-2.10923	1.01861
Prpf40a	-2.09993	0.802866
Vcp	-2.05751	0.734896
Ywhag	-2.01015	0.687553
Dnaja2	-1.97373	0.522789
Canx	-1.95741	0.872926
Prdx5	-1.94078	0.834354
Fcgr3	-1.87823	0.877453
Cox5a	-1.86532	0.579869
Ctsd	-1.85764	0.566065
Snx2	-1.80976	0.825299
Pnp;Pnp2	-1.80602	0.85601
Pcna	-1.80267	0.869122
Tubb6	-1.76555	0.44865
Gdi2	-1.74518	0.509395
Sod1	-1.7324	0.737048
Ptpn6	-1.70072	0.485048
Myl3;Myl1	-1.69795	0.383527
Cstb	-1.68996	0.441911
Rps27	-1.67134	0.411664
S100a10	-1.67037	0.376805
Atp6v1h	-1.66113	0.810859
Atp6v1a	-1.63294	0.385071
Ehd4	-1.61677	0.614985
Slc25a1	-1.60977	0.524815
Hsd17b10	-1.60195	0.471114
Rpl36	-1.57192	0.433467
Chchd3	-1.54524	0.681732
Slc25a24	-1.5237	0.847181
Atp5h	-1.52202	0.44481
Cndp2	-1.5142	0.852706
Eef1d	-1.48943	0.312244
Pgk1	-1.48791	1.17104
Dpm1	-1.46471	0.44865
Blvrb	-1.44571	0.394207
Ostf1	-1.44162	0.608298
Eef1g	-1.43038	0.318936
Hnrnpa0	-1.38793	0.319322
Vat1	-1.3606	0.519029
Tecr	-1.35739	0.430941
Sltm	-1.35572	0.401923
Mtco2	-1.31148	0.308935
Eno1	-1.30234	0.857685
Vdac1	-1.29075	0.56367
Cotl1	-1.28996	0.444561
Glipr2	-1.27621	0.235076
Idh1	-1.27144	0.30765
Rps27l	-1.2697	0.432736
Pabpc1	-1.25896	1.36669
Tmem43	-1.23836	0.397402
Scamp3	-1.23587	0.44865
Endod1	-1.23246	0.606143
Trim21	-1.22242	0.568569
Aco2	-1.22141	1.19314
B2m	-1.21094	0.308744
Ddx46	-1.21047	0.709341
Pdia3	-1.20104	0.488344
Thrap3	-1.18388	0.388473
Pcmt1	-1.17532	0.699247
Cad	-1.17465	0.961553
Pa2g4	-1.17299	0.267702
Msn	-1.15377	0.472354
Rrbp1	-1.14896	1.09101
Eef2	-1.14113	0.761734
Cox4i1	-1.12835	0.26101
Psme1	-1.12186	0.341829
Aldh16a1	-1.10288	0.841495
Ncf1	-1.10184	0.363106
Hspd1	-1.07565	0.702582
Cd44	-1.06302	0.159079
Rsrc2	-1.05531	0.29851
Glud1	-1.04865	0.62453
Wdr1	-1.04639	0.353694
Tcp1	-1.03678	0.238846
Tap2	-1.03173	0.44865
Akr1a1	-1.03104	0.250473
Gnb1;Gnb2	-1.02965	0.717998
Tln1	-1.02583	0.340536
Arl8a	-1.01081	0.871457
Tuba1a;Tuba3a	-1.00302	0.288281
Ncl	-0.994914	0.645589
Ehd1	-0.990552	0.187566
Gsn	-0.990052	0.137872
Ddost	-0.984049	0.249619
Snx9	-0.983999	0.183425
Gpi	-0.974199	0.320442
Hcls1	-0.960391	0.190181
Ass1	-0.954209	0.401619
Srrm1	-0.951126	0.278652
Oas3	-0.943306	0.486956
Hnrnpa1	-0.923721	1.41475
Zranb2	-0.920888	0.192913
Ppia	-0.912088	0.769429
Pdia6	-0.911863	0.525693
Map7d1	-0.897355	0.287421
Immt	-0.891356	0.194383
Anxa5	-0.879155	0.51074
Ckb	-0.869403	0.631782
Fcgr1	-0.868932	0.712527
Cct4	-0.865153	0.44865
Snx33	-0.858183	0.44865
Dpysl2	-0.855773	0.822937
Tubb2a;Tubb2b	-0.85284	0.177939
Snd1	-0.849031	0.522817
Rpl5	-0.832771	0.979864
Anpep	-0.832481	0.191756
Hp1bp3	-0.827382	0.196727
Lyz2;Lyz1	-0.826769	1.08043
Rnh1	-0.816971	0.211867
Dera	-0.814837	0.583416
Raly	-0.809685	0.255434
U2af2	-0.798342	0.375471
Rps23	-0.797748	0.547377
Cap1	-0.797539	1.0353
Dusp3	-0.783405	0.34311
Hsp90b1	-0.771615	0.548041
Acot13	-0.766065	0.730758
Srsf3	-0.759077	0.60971
P4hb	-0.757336	0.434938
Tubb4b;Tubb4a	-0.756924	0.0910828
Hsp90aa1	-0.756598	0.44865
Esd	-0.743285	0.453762
Lrrc59	-0.732161	0.496293
Rps3	-0.729427	1.01105
Twf1	-0.724011	0.166845
Slc25a3	-0.720493	1.62688
Eif4a1;Eif4a2	-0.719721	0.649135
Vps4b	-0.712963	0.157336
Capg	-0.701671	0.823338
U2af1	-0.698748	0.116378
Rps7	-0.687844	0.881981
Plec	-0.686232	0.286065
Gnai3	-0.684625	0.44865
Ldha	-0.678908	0.482166
Rab8a;Rab13	-0.678421	0.212927
Hspe1;Cpn10-rs1	-0.670169	0.420053
Rnps1	-0.667438	0.514948
Rpl14	-0.664357	0.394234
Sqrdl	-0.659407	0.701804
Syk	-0.648414	0.177261
Gapdh;Gm3839	-0.637571	0.951866
Rab1A;Rab1;Rab1b	-0.634589	0.451794
Rplp0	-0.629845	0.73208
Ifitm3;Ifitm2	-0.628875	0.44865
Rps26	-0.616716	0.556839
Eef1a1	-0.615735	1.0982
Stom	-0.6036	0.263048
Hnrnpm	-0.601795	0.730827
Echs1	-0.599082	0.475347
Aldoa;Aldoart1;Aldoart2	-0.594442	0.725367
Vim	-0.59196	0.280528
Gnb2l1	-0.567482	0.794943
Hsp90ab1	-0.562335	0.709968
Rps18;Gm10260	-0.558609	0.684999
Pkm	-0.546884	0.48402
Anxa2	-0.531629	0.641138
Cycs	-0.529941	0.885111
Hnrnpa2b1	-0.529728	0.956866
Cebpb	-0.529557	0.44865
Rps25	-0.51742	1.67366
Rbm14	-0.507946	0.440189
Hnrnpc	-0.495074	0.104866
Cat	-0.493468	0.0922062
Ptk2b	-0.481175	0.143464
Cct8	-0.479734	0.132014
Srsf7	-0.476646	0.1057
H2afy	-0.470812	0.0861883
Prdx2	-0.467868	0.106007
Sfn	-0.462064	0.404997
Rps5	-0.460869	0.557668
Hspa9	-0.455081	0.567152
Tagln2	-0.44864	0.175817
Rps19	-0.447642	1.17997
Dnajb11	-0.44747	0.367148
Srrm2	-0.444809	0.443616
Gnai2	-0.442671	0.240614
Ywhah	-0.423424	0.428228
Ddx5	-0.421932	0.497311
Anxa1	-0.415421	0.251727
Calr	-0.412452	0.0640047
Coro1a	-0.408517	0.194638
Rpsa	-0.407914	0.969753
Fcgr2;Fcgr2b	-0.399438	0.0844139
Got2	-0.394656	0.242507
Rps28	-0.393912	0.882768
Hist1h2af;Hist1h2ah;Hist3h2a;Hist1h2ak;H2afj;Hist1h2aa;H2afx	-0.374121	0.210644
C1qb	-0.368519	0.198256
Etfb	-0.367756	0.117375
Rpl32	-0.365994	0.253929
Ppp1r12a	-0.358005	0.0454415
Copa	-0.352245	0.0671886
Rpl23a	-0.348933	0.405899
Myh11	-0.347551	0.0465113
Atp6v0a1	-0.347057	0.0685482
Gbp5	-0.339036	0.110878
Ahnak	-0.336662	0.105475
Prdx1	-0.33516	0.342044
Rps16	-0.332012	1.24908
Hspa5	-0.33126	0.699476
Hsd17b4	-0.325314	0.273382
Zyx	-0.320343	0.14881
Hist1h1a	-0.320006	0.12216
Rps15	-0.317013	0.141768
Vdac2	-0.315351	0.2287
Atp5b	-0.30607	0.0944601
Suclg1	-0.304557	0.347437
Mprip	-0.301064	0.031505
Rpl15	-0.293276	0.41792
Rpl24	-0.292045	0.34073
Atp5a1	-0.28679	0.172784
Rpl37a	-0.283593	0.170587
Ybx1	-0.277564	0.344117
Rps9	-0.27533	0.474882
Hspa8	-0.274808	0.270322
H2-D1;H2-Q4;H2-L	-0.273852	0.0471805
Fcer1g	-0.270065	0.173318
Cyb5r3	-0.262436	0.0640237
Tuba1b;Tuba1c	-0.262322	0.16234
Rps15a	-0.256228	0.162859
Srsf1	-0.255752	0.0723485
Hnrnpa3	-0.253351	0.385648
Rab35	-0.246183	0.172835
Tmpo	-0.240885	0.0553274
Rplp1	-0.233258	0.244732
Atp1a1;Atp1a3;Atp1a2	-0.230549	0.0478408
Rpl12	-0.228928	0.197751
Oas1a;Oas1g	-0.225062	0.0403416
Timm50	-0.224876	0.0911454
Rpl34	-0.223037	0.380623
Rab18	-0.219599	0.061856
Rps6	-0.216078	0.113977
Sec61b;Gm10320	-0.214524	0.0532515
Rps24	-0.206366	0.256722
Rpl17	-0.199453	0.288577
Rab8b	-0.198914	0.183349
Ppp1r9b	-0.198644	0.0295305
Rpl18a	-0.194759	0.179599
Slc25a4	-0.19384	0.0669877
Rps14	-0.176985	0.321811
Gng2	-0.173909	0.0374088
Rps21	-0.173021	0.390015
Rpl8	-0.168638	0.187145
Lmna	-0.168016	0.318401
Rpl19	-0.167711	0.229723
Rplp2	-0.167061	0.18545
Rpl13a	-0.162217	0.193164
Ppie	-0.16045	0.198678
Rpl9	-0.156808	0.361266
Rpl3	-0.156457	0.275903
Prg2	-0.155578	0.0399842
Rac2;Rac1;Rac3	-0.154826	0.0356343
Lgals3	-0.154693	0.221807
Rpl4	-0.153657	0.170222
Mdh2	-0.151826	0.153845
Rpl18	-0.14006	0.170955
Uqcrc2	-0.138958	0.0467594
Rps17	-0.134252	0.149688
Npm1	-0.124321	0.103812
Rpl27	-0.120948	0.147695
Dab2	-0.119639	0.020714
Rps3a	-0.116287	0.207841
Gla	-0.115323	0.088943
Rpl35a	-0.115168	0.156124
Rps10	-0.112298	0.111101
Cfl1	-0.103494	0.0642336
Rps8	-0.10271	0.273011
Pcbp1	-0.101902	0.0435433
Rps11	-0.101414	0.175938
Sfxn3	-0.0927305	0.0211668
Hnrnpk	-0.0924664	0.0510366
Ranbp17	-0.0890927	0.00791109
FAM120A	-0.0842044	0.023629
Rpl11	-0.0800557	0.0829214
Aldh2	-0.0798073	0.0693082
Rps13	-0.0781493	0.131451
Mri1	-0.0766621	0.0525289
Rps2	-0.07652	0.152208
Ywhaz	-0.0732663	0.0118738
Tuba4a;Tuba8	-0.071408	0.0135142
Rbm3	-0.0673485	0.0285198
Alyref	-0.0671916	0.104818
Rpl23	-0.0650315	0.115577
Rpl7	-0.0563865	0.0667408
Cd14	-0.0520036	0.0162837
Rpl10;Rpl10l	-0.0519381	0.0983867
Rpl30	-0.0456204	0.0464024
Rps20	-0.0449915	0.0476269
Rpl10a	-0.0436735	0.0593655
Tcof1	-0.0433531	0.0387826
Ddx3x;D1Pas1	-0.0363011	0.0178016
Rps29	-0.0353899	0.0401646
Slc25a5	-0.0323987	0.0729121
Fus	-0.0273414	0.0187385
Rpl7a	-0.0251451	0.0273078
Rab7a	-0.022336	0.0155936
Specc1	-0.0216913	0.0116214
Scp2	-0.0195551	0.0107188
Snrpd3	-0.0174432	0.0165533
Rpn1	-0.0164971	0.0102598
Rps27a;Ubc;Ubb;Uba52;Gm8797;Kxd1	-0.0111885	0.0209434
Prss1	-0.00515294	0.000365265
Hnrnpf	-0.00486803	0.00079639
Slco5a1	0	0
Abcd3	0	0
Dnajb6;Dnajb7	0	0
Slc25a22	0	0
Gpr84	0	0
Isg20	0	0
Dnah3	0	0
Ssr1	0	0
Eppk1	0	0
Pcbp2;Pcbp3	0	0
Tmx3	0	0
Mpeg1	0	0
Krt28	0	0
Slc31a1	0	0
Cfap221	0	0
Aifm1	0	0
Farsa	0	0
Atl3	0	0
Anp32e	0	0
Dzank1	0	0
Hk2	0	0
Sqstm1	0	0
Tpr	0	0
Dnm2;Dnm3	0	0
Glmp	0	0
Gvin1	0	0
Limk2	0	0
Il1a	0	0
Saa3	0	0
Trim30a	0	0
Slc2a1	0	0
Tap1	0	0
Il1rn	0	0
Cd40	0	0
Mif	0	0
Acadm	0	0
Upp1	0	0
Dbt	0	0
Slc16a3	0	0
Rab10	0	0
Dnaja1	0	0
Myo1f	0	0
Hnrnph2	0	0
Naca	0	0
Hmmr	0	0
Ptgs2	0	0
Tapbp	0	0
Gtf3c3	0	0
Slc2a6	0	0
Arglu1	0	0
Fbxw11	0	0
Usmg5	0	0
Slfn5	0	0
Hacd3	0	0
Uqcr10	0	0
Nlrp3	0	0
Themis2	0	0
Etfa	0	0
Mutyh	0	0
Uqcrq	0	0
Uqcrfs1	0	0
Tomm70a	0	0
Cyp4v2	0	0
Igtp	0	0
Stk32b	0	0
Rdh11	0	0
Iigp1;Gm4951	0	0
Slc25a10	0	0
Gbp2	0	0
Adnp	0	0
Oasl2	0	0
Rbm39	0.00632143	0.00706503
Sgpl1	0.00698042	0.00116823
Fabp5	0.00733757	0.00143095
Cyc1	0.00794935	0.00247133
Rpl31	0.0135536	0.0128561
Rpl27a	0.0167141	0.0242058
Hnrnpu	0.0191317	0.0296988
Anxa4	0.020725	0.00355966
Slc25a12	0.0210178	0.00788253
Rpl26	0.0297952	0.0353555
Rps4x;Gm15013	0.0328646	0.0872501
Rpl21	0.0349579	0.0319543
Rpl6	0.0432358	0.0415399
Rab11a;Rab11b	0.0436537	0.0083227
2210010C04Rik	0.0439897	0.0387544
Hadhb	0.0518274	0.0337145
Slc25a13	0.0543239	0.0139457
Lrch1	0.0568116	0.00774923
Srsf2	0.0573282	0.030625
Rpl35	0.0708156	0.0745284
Stat1	0.0774214	0.013873
Dock8	0.0808783	0.00897892
Rpl38	0.0847244	0.10933
Kif23	0.087024	0.017074
Ssrp1	0.0934858	0.0174938
Sdf2l1	0.112501	0.0224479
Rpl28	0.11828	0.0537892
H1f0	0.120136	0.0340593
Puf60	0.124427	0.028876
Picalm	0.125469	0.0660649
Ctsb	0.128365	0.0716017
Rab5c;Rab5a;Rab5b	0.13553	0.0262584
Fau	0.148903	0.707374
Ppib	0.153668	0.270348
S100a4	0.158028	0.192865
Krt76	0.164021	0.103252
Sfpq	0.166691	0.106143
C1qc	0.168074	0.078946
Coro2a	0.171441	0.0498658
Csnk2a1	0.182337	0.0353726
Svil	0.18248	0.0266141
Ripk3	0.182553	0.0388758
Dmpk	0.184544	0.169604
Ppp1ca	0.185969	0.287938
Tkt	0.186324	0.240739
Srsf11	0.202239	0.0379355
Rpl29;Gm3550	0.20425	0.280734
Gpnmb	0.212347	0.23029
Cs	0.216767	0.0380123
Tubb5	0.216845	0.0985132
Arl8b	0.230532	0.0511857
Coro1c	0.245517	0.0467138
Ap2m1	0.255309	0.0601967
Flna	0.26361	0.108107
Eif5a;Eif5a2	0.283447	0.0585255
Luc7l2	0.284372	0.358107
Txn	0.290889	0.055558
Arpc2	0.292039	0.0639749
Pfkp	0.302054	0.0763104
C1qa	0.303638	0.185351
Hist1h1d;Hist1h1c	0.307543	0.228412
Lbr	0.313867	0.119796
Hist1h1e	0.329335	0.28301
Pdcd6ip	0.335526	0.0562743
Hmha1	0.341322	0.042016
Hist1h1b	0.358891	0.258535
Itgb2	0.370717	0.0632129
Rpn2	0.371236	0.344493
Hsd17b11	0.374716	0.107018
Rnf213	0.375597	0.0759615
Snrnp27	0.404166	0.0882525
Tardbp	0.410485	0.106849
Rbm25	0.42109	0.371019
Ptbp1	0.423353	0.462127
Hnrnph1	0.43323	0.312987
Nampt	0.436401	0.109941
Actr2	0.451931	0.0861162
Ssr4	0.453557	0.124345
H2afv;H2afz	0.458395	0.225858
Arpc4	0.459127	0.135696
Lcp1	0.466278	0.266372
Sh3bgrl3	0.47205	0.159008
Arpc1b	0.480705	0.129848
Iqgap1	0.499823	0.118312
Rpl13	0.518086	1.17136
Chmp4b	0.520589	0.212183
Arpc5	0.523528	0.131075
Tpi1	0.539371	0.114999
Hist1h2bc;Hist1h2bh;Hist1h2bf;Hist1h2bm;Hist1h2bb;Hist2h2bb;Hist1h2bp;Hist1h2bk;Hist1h2br;Hist3h2ba;Hist1h2ba;Hist3h2bb	0.541945	0.305413
Rhog	0.547825	0.105797
Actn4	0.575557	0.125194
Hist2h2aa1;Hist2h2ac	0.578796	0.354384
Atp5o	0.583647	0.741241
Sipa1	0.585931	0.083337
Qil1	0.59071	0.210293
Lrrc25	0.595903	0.201457
Actn1	0.622179	0.137964
Hist1h4a	0.628893	0.415601
Sfxn1	0.635289	0.44865
Sh3bgrl	0.640328	0.0736054
Ppp1cc	0.641066	0.105489
Atp2a2	0.645617	0.165952
Myo1e	0.66791	0.178468
Capza2	0.669925	0.155632
Rcn2	0.671067	0.0708648
Lmnb1	0.676174	0.44865
Dek	0.677462	0.44865
Myo6	0.6789	0.187218
Hist1h3a;H3f3a;H3f3c;Hist1h3b	0.699777	0.500221
Slc25a11	0.700089	0.855815
Ccdc137	0.735438	0.381203
Nos2	0.74276	0.23103
Lrrfip1	0.786875	0.182183
Nap1l1	0.792991	0.18241
Lrrfip2	0.793184	0.195086
Cope	0.804323	0.187097
Arpc3	0.823552	0.22619
H2-K1;H2-D1	0.832827	0.44865
Myo1f	0.841427	0.252645
Pfkfb3	0.852939	0.278053
Ppp2r2a;Ppp2r2d	0.864093	0.275208
Acp1	0.867748	0.44865
Lgals3bp	0.881126	0.152326
Prpf38b	0.883365	0.415406
Dync1h1	0.916485	0.1751
Ywhab	0.91815	0.44865
Cdc42	0.94822	0.413413
Prpf3	0.95215	0.120932
Lamtor1	0.962755	0.248177
Dync2h1	0.99795	0.301484
Tpp1	0.998693	0.44865
Actb;Actg1	1.01147	0.370813
Tpm3	1.01491	0.212144
Actr3	1.03042	0.250373
Atpif1	1.03105	0.628988
Ifi205a	1.03714	0.44865
Il1b	1.03872	0.44865
Ruvbl2	1.04163	0.400997
Ppp1r18	1.04208	0.146026
Myo1g	1.05839	0.282828
Tpm4	1.10284	0.184173
Luc7l	1.10317	0.44865
Hadha	1.11273	0.367078
Gsn	1.1145	0.25189
Ifit1	1.12457	0.44865
Tufm	1.13111	0.264766
Gng12	1.13702	0.280317
Nmes1;AA467197	1.13778	0.44865
Ywhaq	1.14348	0.267551
Banf1	1.14433	0.264769
Ssb	1.17764	0.44865
Scin	1.19688	0.179768
Slc3a2	1.19973	0.240994
Rai14	1.20084	0.176749
Lsp1	1.20499	0.277387
Dock7	1.21587	0.210772
Capzb	1.21608	0.298462
Myh14	1.22997	0.361977
Rpl22	1.23924	0.365513
Chmp2a	1.24428	0.638376
Vta1	1.25324	0.24787
Prpf4	1.26401	0.179506
Chmp3	1.26405	0.313377
Isg15	1.26816	0.261269
Sipa1l3	1.28016	0.262479
Ssfa2	1.2893	0.219088
Ruvbl1	1.29112	0.247424
Por	1.31556	0.214369
Ppp1cb	1.33281	0.283205
Sod2	1.3341	0.453662
Luc7l3	1.33622	0.514508
Specc1l	1.34862	0.19533
Hnrnpd	1.39177	0.44865
Myo5a	1.39904	0.402104
Plekhg3	1.42995	0.44865
Actbl2	1.45014	0.322866
	1.48284	0.337556
Myo1b	1.48774	0.204891
Myo1c	1.49145	0.479438
Capza1	1.51089	0.359689
Flii	1.5346	0.372682
Arpc5l	1.55546	0.233398
Ndufa4	1.57489	0.260474
Lpl	1.58425	0.908861
Pfkl	1.58673	0.362928
Sdha	1.59166	0.854085
Tmod3	1.60951	0.354838
Myl12b;Myl9	1.64037	0.404739
Myl6	1.64469	0.402251
Tnnc2	1.66338	0.275742
Myl12a	1.70256	0.207534
Lrch4	1.75377	0.205388
Myh9	1.77252	0.45415
Lima1	1.80531	0.349885
Actc1;Acta2;Actg2	1.84021	0.653857
Ctsz	1.85037	0.633194
Tpm1	1.90609	0.227036
Lrrfip1	1.96164	0.393668
Lasp1	1.97261	0.456207
Emd	1.9791	0.872952
	1.99556	0.246573
Aif1	2.01962	0.29736
Myo18a	2.09933	0.286139
Rpl36a	2.20776	1.31468
Fbl;Fbll1	2.30942	0.92556
Fcgr4	2.60194	0.60641
Myo1d	2.61808	0.484173
Tpm3-rs7;Tpm3	2.6489	0.450813
Adcy9	2.73594	0.585649
Atp5j2	2.82334	0.896532
Chmp1a	3.01521	0.781043
	3.10358	0.639953
Myo5a	3.78353	0.597506
Irg1	-0.982361	0.578448

## Sheet: Extended Data Fig 4d
n = 4 mice
Nitrite
	WT M1				WT M1 + AG				iNOS KO M1
Mouse	#1	#2	#3	#4	#1	#2	#3	#4	#1	#2	#3	#4
Value	73.502	65.948	59.662	61.371	2.368	1.761	1.872	3.416	-0.665	-0.665	-0.775	-0.775
Intracellular itaconate
	WT M1				WT M1 + AG				iNOS KO M1
Mouse	#1	#2	#3	#4	#1	#2	#3	#4	#1	#2	#3	#4
Value	74.2603	65.4081	95.0444	90.79	191.937	160.167	161.846	163.603	240.658	221.341	189.453	191.833

## Sheet: Extended Data Fig 4f
n = 3 mice
IRG1/GAPDH
	Pre-IP												Post-IP
	WT M1			WT M1 + AG			KO M1			WT M1 - IgG			WT M1			WT M1 + AG			KO M1			WT M1 - IgG
Mouse	#1	#2	#3	#1	#2	#3	#1	#2	#3	#1	#2	#3	#1	#2	#3	#1	#2	#3	#1	#2	#3	#1	#2	#3
Value	0.063753	0.015909	0.0175	0.05	0.016056	0.013985	0.053734	0.008442	0.010741	0.071111	0.017176	0.015074	0.00896	0.000784	0.0018	0.005632	0.000724	0.001435	0.010971	0.001163	0.00135	0.089763	0.016111	0.015952

## Sheet: Extended Data Fig 4i
n = 3 mice
IRG1/GAPDH
	Pre-IP							Post-IP
	Gch1 WT			Gch1 KO			T2C - IgG	Gch1 WT			Gch1 KO			T2C - IgG
Mouse	#1	#2	#3	#1	#2	#3	#1	#1	#2	#3	#1	#2	#3	#1
Value	0.0630508	0.0328053	0.0335404	0.0953737	0.0812139	0.0694969	0.0643875	0.0131452	0.0038806	0.00317969	0.0139764	0.0226337	0.0158442	0.0717489
